# Supplementary material for: On the Number of Neurons and Time Scale of Integration Underlying the Formation of Percepts in the Brain
Source: PLoS Comput Biol. 2015 Mar 20;11(3):e1004082. doi: 10.1371/journal.pcbi.1004082 (PMC4368836; doi:10.1371/journal.pcbi.1004082)
Supplement: S1 Compressed file archive — (GZ) [file pcbi.1004082.s002.gz]

Archive with 148 entries (136 files):
- WohrerMachens14_code
- WohrerMachens14_code/DATA
- WohrerMachens14_code/DATA/lif_simulation_1
- WohrerMachens14_code/DATA/lif_simulation_1/network-definition.mpd
- WohrerMachens14_code/DATA/lif_simulation_1/simulations
- WohrerMachens14_code/DATA/lif_simulation_1/simulations/file_35.mpd
- WohrerMachens14_code/DATA/lif_simulation_1/simulations/file_16.mpd
- WohrerMachens14_code/DATA/lif_simulation_1/simulations/file_13.mpd
- WohrerMachens14_code/DATA/lif_simulation_1/simulations/file_5.mpd
- WohrerMachens14_code/DATA/lif_simulation_1/simulations/file_46.mpd
- WohrerMachens14_code/DATA/lif_simulation_1/simulations/file_50.mpd
- WohrerMachens14_code/DATA/lif_simulation_1/simulations/file_11.mpd
- WohrerMachens14_code/DATA/lif_simulation_1/simulations/file_4.mpd
- WohrerMachens14_code/DATA/lif_simulation_1/simulations/file_37.mpd
- WohrerMachens14_code/DATA/lif_simulation_1/simulations/file_40.mpd
- WohrerMachens14_code/DATA/lif_simulation_1/simulations/file_30.mpd
- WohrerMachens14_code/DATA/lif_simulation_1/simulations/file_47.mpd
- WohrerMachens14_code/DATA/lif_simulation_1/simulations/file_18.mpd
- WohrerMachens14_code/DATA/lif_simulation_1/simulations/file_22.mpd
- WohrerMachens14_code/DATA/lif_simulation_1/simulations/file_24.mpd
- WohrerMachens14_code/DATA/lif_simulation_1/simulations/file_28.mpd
- WohrerMachens14_code/DATA/lif_simulation_1/simulations/file_7.mpd
- WohrerMachens14_code/DATA/lif_simulation_1/simulations/file_12.mpd
- WohrerMachens14_code/DATA/lif_simulation_1/simulations/file_3.mpd
- WohrerMachens14_code/DATA/lif_simulation_1/simulations/file_43.mpd
- WohrerMachens14_code/DATA/lif_simulation_1/simulations/file_34.mpd
- WohrerMachens14_code/DATA/lif_simulation_1/simulations/file_20.mpd
- WohrerMachens14_code/DATA/lif_simulation_1/simulations/file_14.mpd
- WohrerMachens14_code/DATA/lif_simulation_1/simulations/file_8.mpd
- WohrerMachens14_code/DATA/lif_simulation_1/simulations/file_27.mpd
- WohrerMachens14_code/DATA/lif_simulation_1/simulations/file_21.mpd
- WohrerMachens14_code/DATA/lif_simulation_1/simulations/file_9.mpd
- WohrerMachens14_code/DATA/lif_simulation_1/simulations/file_39.mpd
- WohrerMachens14_code/DATA/lif_simulation_1/simulations/file_42.mpd
- WohrerMachens14_code/DATA/lif_simulation_1/simulations/file_49.mpd
- WohrerMachens14_code/DATA/lif_simulation_1/simulations/file_44.mpd
- WohrerMachens14_code/DATA/lif_simulation_1/simulations/file_26.mpd
- WohrerMachens14_code/DATA/lif_simulation_1/simulations/file_23.mpd
- WohrerMachens14_code/DATA/lif_simulation_1/simulations/file_29.mpd
- WohrerMachens14_code/DATA/lif_simulation_1/simulations/file_48.mpd
- WohrerMachens14_code/DATA/lif_simulation_1/simulations/file_45.mpd
- WohrerMachens14_code/DATA/lif_simulation_1/simulations/file_19.mpd
- WohrerMachens14_code/DATA/lif_simulation_1/simulations/file_25.mpd
- WohrerMachens14_code/DATA/lif_simulation_1/simulations/file_15.mpd
- WohrerMachens14_code/DATA/lif_simulation_1/simulations/file_38.mpd
- WohrerMachens14_code/DATA/lif_simulation_1/simulations/file_10.mpd
- WohrerMachens14_code/DATA/lif_simulation_1/simulations/file_36.mpd
- WohrerMachens14_code/DATA/lif_simulation_1/simulations/file_1.mpd
- WohrerMachens14_code/DATA/lif_simulation_1/simulations/file_17.mpd
- WohrerMachens14_code/DATA/lif_simulation_1/simulations/file_31.mpd
- WohrerMachens14_code/DATA/lif_simulation_1/simulations/file_32.mpd
- WohrerMachens14_code/DATA/lif_simulation_1/simulations/file_33.mpd
- WohrerMachens14_code/DATA/lif_simulation_1/simulations/file_6.mpd
- WohrerMachens14_code/DATA/lif_simulation_1/simulations/file_41.mpd
- WohrerMachens14_code/DATA/lif_simulation_1/simulations/file_2.mpd
- WohrerMachens14_code/startup.m
- WohrerMachens14_code/Instructions.pdf
- WohrerMachens14_code/python_code
- WohrerMachens14_code/python_code/loadMPD.pyc
- WohrerMachens14_code/python_code/loadMPD.py
- WohrerMachens14_code/python_code/saveMPD.pyc
- WohrerMachens14_code/python_code/define_network.py
- WohrerMachens14_code/python_code/launch_network.py
- WohrerMachens14_code/python_code/saveMPD.py
- WohrerMachens14_code/article_simulation
- WohrerMachens14_code/article_simulation/make_noiseless_fig4.m
- WohrerMachens14_code/article_simulation/make_spike_count_fig7.m
- WohrerMachens14_code/article_simulation/README
- WohrerMachens14_code/article_simulation/svd_analysis.m
- WohrerMachens14_code/article_simulation/define_network.py
- WohrerMachens14_code/article_simulation/launch_network.py
- WohrerMachens14_code/article_simulation/article_full_analysis.m
- WohrerMachens14_code/matlab_code
- WohrerMachens14_code/matlab_code/compute_predictions.m
- WohrerMachens14_code/matlab_code/infer_readout_scales.m
- WohrerMachens14_code/matlab_code/compute_individual_statistics.m
- WohrerMachens14_code/matlab_code/launch_analysis_lif.m
- WohrerMachens14_code/matlab_code/tools
- WohrerMachens14_code/matlab_code/tools/cellfunC.m
- WohrerMachens14_code/matlab_code/tools/bayesfisher.m
- WohrerMachens14_code/matlab_code/tools/html
- WohrerMachens14_code/matlab_code/tools/checkread.m
- WohrerMachens14_code/matlab_code/tools/innerprod.m
- WohrerMachens14_code/matlab_code/tools/Contents.m
- WohrerMachens14_code/matlab_code/tools/clmn.m
- WohrerMachens14_code/matlab_code/tools/normpdf_.m
- WohrerMachens14_code/matlab_code/tools/normcdf_.m
- WohrerMachens14_code/matlab_code/tools/loadMPD.m
- WohrerMachens14_code/matlab_code/tools/saveMPD.m
- WohrerMachens14_code/matlab_code/tools/checksave.m
- WohrerMachens14_code/matlab_code/tools/temporal_extraction.m
- WohrerMachens14_code/matlab_code/tools/get_limen.m
- WohrerMachens14_code/matlab_code/tools/spikes_to_array.m
- WohrerMachens14_code/matlab_code/tools/mydisp.m
- WohrerMachens14_code/matlab_code/tools/open_link.m
- WohrerMachens14_code/matlab_code/tools/kappafun_2AFC.m
- WohrerMachens14_code/matlab_code/tools/tempfilter.m
- WohrerMachens14_code/matlab_code/tools/isthere.m
- WohrerMachens14_code/matlab_code/lif_simulation
- WohrerMachens14_code/matlab_code/lif_simulation/simul_build_experiment.m
- WohrerMachens14_code/matlab_code/lif_simulation/html
- WohrerMachens14_code/matlab_code/lif_simulation/Contents.m
- WohrerMachens14_code/matlab_code/lif_simulation/simul_retrieve.m
- WohrerMachens14_code/matlab_code/lif_simulation/simul_extract_spikes.m
- WohrerMachens14_code/matlab_code/lif_simulation/simul_get_raw.m
- WohrerMachens14_code/matlab_code/html
- WohrerMachens14_code/matlab_code/Contents.m
- WohrerMachens14_code/matlab_code/visualization
- WohrerMachens14_code/matlab_code/visualization/plotargmin_gui.m
- WohrerMachens14_code/matlab_code/visualization/Contents.m
- WohrerMachens14_code/matlab_code/visualization/plotq_gui.fig
- WohrerMachens14_code/matlab_code/visualization/predictions_gui.m
- WohrerMachens14_code/matlab_code/visualization/predictions_gui.fig
- WohrerMachens14_code/matlab_code/visualization/plotargmin_gui.fig
- WohrerMachens14_code/matlab_code/visualization/plotq_gui.m
- WohrerMachens14_code/matlab_code/visualize_statistics.m
- WohrerMachens14_code/doc
- WohrerMachens14_code/doc/html
- WohrerMachens14_code/doc/html/compute_predictions_eq31209.png
- WohrerMachens14_code/doc/html/compute_predictions_eq20021.png
- WohrerMachens14_code/doc/html/compute_predictions_eq43749.png
- WohrerMachens14_code/doc/html/infer_readout_scales_eq03845174387838694102.png
- WohrerMachens14_code/doc/html/simul_build_experiment.html
- WohrerMachens14_code/doc/html/infer_readout_scales_eq20715.png
- WohrerMachens14_code/doc/html/compute_predictions_eq14888.png
- WohrerMachens14_code/doc/html/visualize_statistics.html
- WohrerMachens14_code/doc/html/compute_predictions_eq29160.png
- WohrerMachens14_code/doc/html/kappafun_2AFC.html
- WohrerMachens14_code/doc/html/compute_individual_statistics.html
- WohrerMachens14_code/doc/html/compute_predictions_eq07961.png
- WohrerMachens14_code/doc/html/infer_readout_scales_eq43520.png
- WohrerMachens14_code/doc/html/compute_predictions_eq32774.png
- WohrerMachens14_code/doc/html/infer_readout_scales_eq07961.png
- WohrerMachens14_code/doc/html/infer_readout_scales_eq14888.png
- WohrerMachens14_code/doc/html/compute_predictions_eq40992.png
- WohrerMachens14_code/doc/html/compute_predictions_eq52908.png
- WohrerMachens14_code/doc/html/infer_readout_scales_eq00125694759345388081.png
- WohrerMachens14_code/doc/html/infer_readout_scales_eq01337433555260353225.png
- WohrerMachens14_code/doc/html/infer_readout_scales_eq32774.png
- WohrerMachens14_code/doc/html/infer_readout_scales_eq64535.png
- WohrerMachens14_code/doc/html/compute_predictions_eq11516.png
- WohrerMachens14_code/doc/html/compute_predictions.html
- WohrerMachens14_code/doc/html/infer_readout_scales.html
- WohrerMachens14_code/doc/html/compute_predictions_eq14833.png
- WohrerMachens14_code/doc/html/infer_readout_scales_eq14736097699691072511.png
- WohrerMachens14_code/doc/html/infer_readout_scales_eq10452312776744969231.png
- WohrerMachens14_code/doc/html/simul_get_raw.html
- WohrerMachens14_code/doc/html/compute_predictions_eq64535.png
