# Supplementary material for: On the Number of Neurons and Time Scale of Integration Underlying the Formation of Percepts in the Brain
Source: PLoS Comput Biol. 2015 Mar 20;11(3):e1004082. doi: 10.1371/journal.pcbi.1004082 (PMC4368836; doi:10.1371/journal.pcbi.1004082)
Supplement: S1 Compressed file archive — (GZ) [file pcbi.1004082.s002.gz › WohrerMachens14_code/startup.m]

restoredefaultpath    % Make sure that the directory is totally self-contained (remove if required)
addpath('matlab_code', 'matlab_code/visualization', 'matlab_code/tools',...
    'matlab_code/lif_simulation', 'article_simulation',...
    'doc/html');
