# Supplementary material for: On the Number of Neurons and Time Scale of Integration Underlying the Formation of Percepts in the Brain
Source: PLoS Comput Biol. 2015 Mar 20;11(3):e1004082. doi: 10.1371/journal.pcbi.1004082 (PMC4368836; doi:10.1371/journal.pcbi.1004082)
Supplement: S1 Compressed file archive — (GZ) [file pcbi.1004082.s002.gz › WohrerMachens14_code/python_code/loadMPD.py]

# Loading data from a '.mpd' file which can also be read/saved by matlab

# This is the 'NUMPY' side of the conversions.
# Self-made format .mpd ['matlab-python-data'].

# Various DATA TYPES are available, associated to different identifiers :

#     Id     |          Matlab         |       Numpy
# ----------------------------------------------------------------
#      1     |       double array      |  double array or single python number
#      2     |   string (char array)   |         string (char array)
#      3     |         cell {}         |           python list []   [see loadMPD.m]
#      4     |       (1,1) struct      |           dictionary       [see loadMPD.m]

# Input fileName is the string name of the file where saving will occur.
# Output C is any of the data types mentioned above. ALWAYS ONE OBJECT ONLY IN
# EACH FILE ; but using a STRUCT or CELL object allows to store as many
# underlying objects as desired (same idea as the matlab LOAD from .MAT files)

# See file loadMPD.m [matlab code] for a description of the storage of the
# various data types, and some important notes.

# Matlab does not distinguish numerical objects (bool,int,float) from single-element arrays.
# Boolean indicator 'convertNum' decides whether such 1-element objects are
# loaded as NUMERICAL TYPES, or as (1,) numpy ! (uniformly in the whole file)


import struct
import operator
from numpy import *
import numpy as np


def loadMPD(fileName,convertNum=True): # will return C, data loaded from file 'fileName'.

  if not isinstance(fileName,str):
    print 'first argument must be the loading file location.'
    return
  fid=open(fileName,'r')
  C=load_obj(fid,convertNum) # recursive loading function
  
  # Normally we have just attained the end of file:
  if not fid.read(1)=='': # Empty string iif EOF is reached
    print 'Warning: The data could be loaded but there are remaining bytes in the input file. Probably sign of a mistake somewhere.'

  fid.close() 
  return C # done


# SUBFUNCTIONS:

# Load a *1d numerical_list / string* from the file, with specified formatting.
# N=number of elements in the list/string to be loaded
# Available formats 'c' (char) [return a STRING], 'i' (int32), 'd' (double) [return a LIST].

def load_fmt(fid,N,fmt):
  obj=[]
  for i in range(N):
    obj.append(struct.unpack(fmt,fid.read(struct.calcsize(fmt)))[0]) # Read chunk by chunk
  if fmt=='c':
    obj = ''.join(obj) # Join all individual 'chars'(=strings) into a single string
  return obj


# GENERIC LOADING FUNCTION

def load_obj(fid,convertNum):
  ID=load_fmt(fid,1,'i')[0]
  if ID==1:
    C=load_array(fid) # always load as a numpy array
    # If C has a single numeric element, convert it to its direct numeric value ?
    if convertNum and reduce(operator.mul,C.shape)==1:
      C=C[0]
  elif ID==2:
    C=load_string(fid)
  elif ID==3:
    C=load_list(fid,convertNum)
  elif ID==4:
    C=load_dict(fid,convertNum)
  else:
    print ID
    print 'ERROR: Unreckognized data-type ID: '+str(ID)
    return
    
  closingID=load_fmt(fid,1,'i')[0];  # closing ID double
  if not closingID==ID:
    print 'ERROR: Closing ID '+str(closingID)+' is not compatible with opening ID '+str(ID)
    return
 
  return C
    

# LOADING A NUMPY ARRAY
def load_array(fid):
  K=load_fmt(fid,1,'i')[0] # ndims
  dims=load_fmt(fid,K,'i') # list
  proddims=reduce(operator.mul, dims)
  loadList=load_fmt(fid,proddims,'d') # (always double formatting)
  C=np.array(loadList).reshape(dims,order='F')
  return C
    

# LOADING A STRING
def load_string(fid):
  K=load_fmt(fid,1,'i')[0] # length
  C=load_fmt(fid,K,'c')    # string
  return C
  
  
# LOADING A LIST (= MATLAB CELL)
# TODO: Allow for different formatting of 'imbricated square cells' (=Matlab multi-dimensional cells)(later!)
def load_list(fid,convertNum):
  K=load_fmt(fid,1,'i')[0]    # Number of dim
  dims=load_fmt(fid,K,'i')    # dims
  proddims=reduce(operator.mul, dims)
  # Check whether the Matlab list was indeed monodimensional:
  if sum(np.array(dims)>1)>1: # more than one non-singleton dimension
    print '(Temporary) ERROR: Only single-dimensional matlab cells (<=> python lists) can be read out for the moment.'
    return
  C=[]
  for i in range(proddims):
    C.append(load_obj(fid,convertNum))
  return C

    
# LOADING A DICTIONARY (= MATLAB STRUCT)
def load_dict(fid,convertNum):
  D=load_fmt(fid,1,'i')[0] # Number of keys (='fields')
  C=dict()
  for fld in range(D):
    keyname=load_obj(fid,convertNum) # key
    newobj=load_obj(fid,convertNum)  # corresponding object
    C[keyname]=newobj
  return C
