# Supplementary material for: On the Number of Neurons and Time Scale of Integration Underlying the Formation of Percepts in the Brain
Source: PLoS Comput Biol. 2015 Mar 20;11(3):e1004082. doi: 10.1371/journal.pcbi.1004082 (PMC4368836; doi:10.1371/journal.pcbi.1004082)
Supplement: S1 Compressed file archive — (GZ) [file pcbi.1004082.s002.gz › WohrerMachens14_code/python_code/launch_network.py]

import brian_no_units
from brian import *
from brian.library.random_processes import *
from saveMPD import *
from loadMPD import *
import numpy as np
import sys
import os


# Directory for the simulation
simdir = 'DATA/lif_simulation_2/'

# Network structure (to be loaded, must already exist) -- DON'T MODIFY NAME
netfile = simdir+'/network-definition.mpd'
# Simulation results - base name   -- DON'T MODIFY NAME
outbase = simdir+'/simulations/file'

# Number of simulation files created :
# (allows to create more trials afterwards, by adding to simRange)	
simRange=range(1,51)

# Create directory if it does not exist
d = os.path.dirname(outbase)
if not os.path.exists(d):
  os.makedirs(d)

        
# Input signal (Poisson rate)
##############################

# All transitions of the type (stim1 -> stim2) are tested,
# leading to a total of nIval*nIval different experimental conditions.

Ival = array([25, 30, 35]) *Hz    # Directly as an instantaneous Poisson FR
tbin = .1 *msecond                # Simulation time bin
stepT = .3 *second                # Total length of each stimulus presentation
nRepeat = 10                      # number of repetitions of each experimental condition, in each simulation file.

# Thus, in each simulation file:
# - Each of the nIval stimuli is presented nRepeat*nIval times.
# - The total simulation length is stepT*nRepeat*nIval*nIval seconds.

nIval = Ival.shape[0]
nIsteps = nIval*nIval             # Number of different "experimental conditions" (stim1 -> stim2)

# Having fun : Build a nice turnaround order visiting all possible transitions exactly one time
yo = zeros((2*nIval,nIval))
for i in range(1,nIval+1):
	yo[-(2*i-1),:i] = i
	yo[-2*i,:i] = range(0,i)
# and here's the turnaround order (goes back to zero, so size nIsteps+1):
yo = ravel(yo,order='F')      # flatten
turn = int_(nIval-yo[yo>0])
print 'Turnaround function of stimulus steps:'
print turn

# reverse indexing of the transitions
transit_ix = NaN*ones((nIval,nIval))
for i in range(0,len(turn)):
	transit_ix[turn[i-1],turn[i]] = i
	
# All successive stimulus values (repeat the turnaround pattern nRepeat times)
inIvals = append(Ival[-1],Ival[tile(turn,nRepeat)])   # (first step is initialization)

# Save all input and simulation parameters
simparams = {}
for x in ['Ival','inIvals','turn','transit_ix','tbin','stepT','nRepeat','nIsteps']:
	simparams[x] = eval(x)
	


###########################
#   Simulation function
###########################
		
		
def launch_custom_network(outname):
	
	# Network (loaded from netfile) 
	###############################
	
	res=loadMPD(netfile)

	neur=res['neurparams']
	El=neur['El']
	tau=neur['tau']
	Vt=neur['Vt']
	Vr=neur['Vr']
	tRef=neur['tRef']
	
	net=res['netparams']
	n1e=int(net['n1e'])
	n1i=int(net['n1i'])
	n1=int(net['n1'])
	n2pos=int(net['n2pos'])
	n2neg=int(net['n2neg'])
	n2und=int(net['n2und'])
	n2=int(net['n2'])
	Ipos=net['Ipos']
	Ineg=net['Ineg']
	Iund=net['Iund']
	W12=net['W12']
	W22=net['W22']
	try:
		delay22min=net['delay22min']
		delay22max=net['delay22max']
	except:
		delay22min=0
		delay22max=0
		
	
	# AwwwwwRIGHT ! Simulate !
	##########################

	# Create inSignal
	# ---------------
	
	nStep = int(stepT/tbin)
	inSignal = reshape(dot(ones((nStep,1)),reshape(inIvals,(1,-1))),-1,order='F')   # Expand to time step tbin	 
	simNT = nStep*(nIsteps*nRepeat+1) # = inSignal.shape[0]
	simTime = simNT*tbin
	
	
	# Build the network
	# -----------------

	simClock=Clock(dt=tbin)	          # Brian simulation clock
	
	# LAYER 1 - Input neural layer
	L1=PoissonGroup(N=n1,rates=lambda t:inSignal[floor(t/tbin)],clock=simClock)
		 	 
	# LAYER 2 - Output neural layer
	eqs2=Equations('''
		dv/dt = (I+El-v)/tau : volt
		I : volt
	''')
	L2 = NeuronGroup(N=n2, model=eqs2, threshold=Vt, reset=Vr, clock=simClock, refractory=tRef)
	L2pos = L2.subgroup(n2pos)
	L2neg = L2.subgroup(n2neg)
	L2und = L2.subgroup(n2und)
	L2pos.I = Ipos
	L2neg.I = Ineg
	L2und.I = Iund
	L2.v = (Vr+randn(n2)*(Vt-Vr)) # initialization

	# Connections
	C12 = Connection(L1, L2, 'v', structure='sparse')
	C12.connect(L1,L2,W=W12)
	if delay22max>0:
		C22 = Connection(L2, L2, 'v', structure='sparse', delay=True, max_delay=delay22max)
		C22.connect(L2, L2, W=W22, delay=(delay22min,delay22max))
	else:
		C22 = Connection(L2, L2, 'v', structure='sparse')
		C22.connect(L2, L2, W=W22)
  
	# Monitors, full network
	M1 = SpikeMonitor(L1)
	M2 = SpikeMonitor(L2)
	M2pos = SpikeMonitor(L2pos)
	M2neg = SpikeMonitor(L2neg)
	netw = Network(L1,L2,M1,M2,M2pos,M2neg,C12,C22)
	

	# Analysis, running over a number of trials
	# -----------------------------------------
	
	print 'Running'
	netw.run(simTime, report='text', report_period=10 *second)
	
	print 'Done!'
	print 'Average FRs in layer 1, layer 2 [pos/neg/und]:'
	print M1.nspikes/(simTime*n1)
	print M2pos.nspikes/(simTime*n2pos)
	print M2neg.nspikes/(simTime*n2neg)
	print (M2.nspikes-M2pos.nspikes-M2neg.nspikes)/(simTime*n2und)
	
	
	# Save all that !
	# ###############
	
	# output spikes : saved as LISTS (not dictionaries), for compatibility with Matlab
	spikes=[]
	for Ml in [M1,M2]:
		def getspiketimes(n): return Ml.spiketimes[n]
		neurlist = range(0,len(Ml.spiketimes))
		areaspikes = map(getspiketimes,neurlist)
		spikes.append(areaspikes)
	  # So spikes[l][n] are the spike times from neuron n in layer l.
	
	saveStruct = {}
	saveStruct['simparams'] = simparams   # saved in every simulation file, for simplicity :p
	saveStruct['spikes'] = spikes
	saveMPD(outname,saveStruct)
	
	# (endfunction)
	

#########################################
# And here's the actual simulation loop
#########################################

for i in simRange:
	print 'GENERAL REPETITION NB. '+str(i)+' OVER '+str(len(simRange))
	launch_custom_network(outbase+'_'+str(i)+'.mpd')
 
 
 
