# Supplementary material for: On the Number of Neurons and Time Scale of Integration Underlying the Formation of Percepts in the Brain
Source: PLoS Comput Biol. 2015 Mar 20;11(3):e1004082. doi: 10.1371/journal.pcbi.1004082 (PMC4368836; doi:10.1371/journal.pcbi.1004082)
Supplement: S1 Compressed file archive — (GZ) [file pcbi.1004082.s002.gz › WohrerMachens14_code/python_code/saveMPD.py]

# Saving data to a '.mpd' file which can be read out by matlab

# This is the 'NUMPY' side of the conversions.
# Self-made format .mpd ['matlab-python-data'].

# Various DATA TYPES are available, associated to different identifiers :

#     Id     |          Matlab         |             Numpy
# ----------------------------------------------------------------
#      1     |       double array      |  double array or single python number
#      2     |   string (char array)   |        string (char array)
#      3     |         cell {}         |  python list [] [see note afterwards]
#      4     |       (1,1) struct      |           dictionary

# Input fileName is the string name of the file where saving will occur.
# Input C is any of the data types mentioned above. ALWAYS ONE OBJECT ONLY IN
# EACH FILE ; but using a STRUCT or CELL object allows to store as many
# underlying objects as desired (same idea as the matlab LOAD from .MAT files)

# See file loadMPD.m [matlab code] for a description of the storage of the various data
# types.

# A remark about NUMERICAL types in python (bool,int,float) : For the moment they are all
# saved as if they were (1,) *numpy arrays* with the corresponding value. This is because
# Matlab does not distinguish numerical objects from single-element arrays.
# If ever I write a file 'loadMPD.py' in the future, I must decide whether 
# "1-element MPD arrays" are converted to a python numerical type or to a (1,) numpy.
# Probably, the first solution [back to a numerical] is more convenient (though less homogeneous).

import struct
from numpy import *
import numpy as np

def saveMPD(fileName,C): # C is the data to be saved to file 'fileName'.

  if not isinstance(fileName,str):
    print 'first argument must be the saving file location.'
    return
  fid=open(fileName,'w')
  save_obj(fid,C) # recursive loading function
  fid.close()

# SUBFUNCTIONS:

# Write a *number*, *string* or *1d numerical list* to the file, with specified formatting.
# Available formats 'c' (char), 'i' (int32), 'd' (double).
def write_fmt(fid,obj,fmt):
  if not fmt=='c' and not isinstance(obj,list):   # No string and no list : Single numerical object
    obj=[obj]          # Make it a 1d (numerical) list.
  for el in obj:       # Parse the list.
    try:
      fid.write(struct.pack(fmt,el)) # ERROR if cast to 'fmt' is impossible.
    except:
      print "Could not write to format '"+fmt+"' object of type"
      print type(el)

# GENERIC SAVING FUNCTION
def save_obj(fid,C):
  # print C
  if isinstance(C,int) or isinstance(C,long) or isinstance(C,float) or isinstance(C,bool):
    write_fmt(fid,1,'i')
    save_numeric(fid,C) # always sandwiched between two copies of the ID.
    write_fmt(fid,1,'i')
  elif isinstance(C,ndarray):
    write_fmt(fid,1,'i') # numeric and ndarray = matlab array = 1
    save_array(fid,C) # idem
    write_fmt(fid,1,'i')
  elif isinstance(C,str):
    write_fmt(fid,2,'i')
    save_string(fid,C) # etc
    write_fmt(fid,2,'i')
  elif isinstance(C,list):
    write_fmt(fid,3,'i')
    save_list(fid,C)
    write_fmt(fid,3,'i')
  elif isinstance(C,dict):
    write_fmt(fid,4,'i')
    save_dict(fid,C)
    write_fmt(fid,4,'i')
  else:
    print C
    print 'Sorry, this data type is not handled in MPD format.'


# SAVING A NUMERICAL OBJECT ( VIEWED AS A MATLAB ARRAY )
def save_numeric(fid,C):
  write_fmt(fid,1,'i') # ndim=1
  write_fmt(fid,1,'i') # dim=[1]
  write_fmt(fid,C,'d') # (always double formatting)

# SAVING AN ARRAY
def save_array(fid,C):
  write_fmt(fid,C.ndim,'i')
  write_fmt(fid,list(C.shape),'i') # Nota: allows for 1d array shapes (opposite to Matlab)
  saveList=C.reshape(-1,order='F').tolist() # reshape as a (matlab-ordered) 1d array, and put in a list
  write_fmt(fid,saveList,'d'); # (always double formatting)

# SAVING A STRING
def save_string(fid,C):
  write_fmt(fid,len(C),'i') # length
  write_fmt(fid,C,'c')      # string
  
# SAVING A LIST (= MATLAB CELL)
# TODO: Allow for different formatting of 'imbricated square cells' (=Matlab multi-dimensional cells)(later!)
def save_list(fid,C):
  write_fmt(fid,1,'i'); # only dimension allowed for the moment
  write_fmt(fid,len(C),'i');
  for i in range(0,len(C)):
    save_obj(fid,C[i])
    
# SAVING A DICTIONARY (= MATLAB STRUCT)
def save_dict(fid,C):
  write_fmt(fid,len(C),'i')
  for nam in C.keys():
    save_obj(fid,nam); # save the key.
                       # WARNING: key should be CONVERTBILE TO A STRING, in order for Matlab to use it as a STRING field of the 'struct' it creates.
    save_obj(fid,C[nam]); # save the value
 
