# Supplementary material for: On the Number of Neurons and Time Scale of Integration Underlying the Formation of Percepts in the Brain
Source: PLoS Comput Biol. 2015 Mar 20;11(3):e1004082. doi: 10.1371/journal.pcbi.1004082 (PMC4368836; doi:10.1371/journal.pcbi.1004082)
Supplement: S1 Compressed file archive — (GZ) [file pcbi.1004082.s002.gz › WohrerMachens14_code/article_simulation/make_noiseless_fig4.m]

function make_noiseless_fig4

% Goal : create noiseless versions (i.e., with more trials) of the statistics

% Directory for the experiment
baseDir = 'DATA/article_lif_network/';

% Reload the normal ("noisy") expe file...
expe = load([baseDir,'1_expe']);
report = expe.report;
data = expe.data;

% ...but change the number of available trials. Now, each of the 15 runs uses all 100 trials
data.fileIDs_meas = repmat((1:100), [15 1]);    % [size (nRuns,nFiles)]

% Relaunch the computations

simul_build_experiment(baseDir, 'Fig4_expe', report, data);
expenew = load([baseDir, 'Fig4_expe']);         % main output of the above function

statDir = 'Fig4_stats/';
stat.axT = -.1 : .01 : .3 ;                     % discretizaton time axis (seconds)
stat.includedConds = 1:expenew.nCond ;          % include all conditions by default
stat.nBoot = 10 ;                               % required number of resamplings
compute_individual_statistics(baseDir, statDir, expenew, stat, 1);
