# Supplementary material for: On the Number of Neurons and Time Scale of Integration Underlying the Formation of Percepts in the Brain
Source: PLoS Comput Biol. 2015 Mar 20;11(3):e1004082. doi: 10.1371/journal.pcbi.1004082 (PMC4368836; doi:10.1371/journal.pcbi.1004082)
Supplement: S1 Compressed file archive — (GZ) [file pcbi.1004082.s002.gz › WohrerMachens14_code/article_simulation/make_spike_count_fig7.m]

function make_spike_count_fig7

% Goal : compute the spike counts which are used as basis of the SVD
% analysis in Fig 7

% Directory for the experiment
baseDir = 'DATA/article_lif_network/';

% Reload the animal report parameters (required to call function
% simul_build_experiment - although the report is not used in the SVD
% analysis!)
expe = load([baseDir,'1_expe']);
report = expe.report;

% Define the correct number of runs / neurons / trials per run 
% (to include all neurons, and all trials available)
data.fileIDs_meas = (1:100);        % A single run with 100 files
data.nN = 5000;                     % Include all 5000 neurons in the run
data.subOverlap = false;

% Rebuild the "new" experiment
simul_build_experiment(baseDir, 'Fig7_expe', report, data);
expenew = load([baseDir, 'Fig7_expe']);         % main output of the above function

% Compute the "new" statistics with the spike count
sc_statDir = 'Fig7_stats/';
stat.axT = [0 .01] ;                            % a single bin (spike count)
stat.includedConds = 1:expenew.nCond ;          % include all conditions by default
stat.nBoot = 1 ;                                % don't bother with resamplings
compute_individual_statistics(baseDir, sc_statDir, expenew, stat, 1);
