# Supplementary material for: On the Number of Neurons and Time Scale of Integration Underlying the Formation of Percepts in the Brain
Source: PLoS Comput Biol. 2015 Mar 20;11(3):e1004082. doi: 10.1371/journal.pcbi.1004082 (PMC4368836; doi:10.1371/journal.pcbi.1004082)
Supplement: S1 Compressed file archive — (GZ) [file pcbi.1004082.s002.gz › WohrerMachens14_code/article_simulation/README]

This directory contains the versions of the scripts corresponding to the parameters used in the article, with 5000 LIF neurons.

=============================================================
WARNING : THESE SCRIPTS TAKE FOR AGES !!!
Do not use them as a first introduction to the programs herein.
Rather use the 500 neuron simulation proposed by default.


Still here? Ok, make sure you have several tens of Gigs, and almost as many days ahead of you!
  FIRST, we simulate the LIF network   [code in Python].
  SECOND, we launch the whole inference analysis   [code in Matlab].
  THIRD, we detail how to reproduce the figures from the article   [code in Matlab].

All commands should be launched from the archive's main directory (one level up this present directory)


==============================================================
[I] The Python simulation is launched (from the main directory) as such:
==============================================================  

export PYTHONPATH=${PYTHONPATH}:$PWD/python_code/
python article_simulation/define_network.py
python article_simulation/launch_network.py [**]

This creates the experiment's folder, inside DATA/

You can now leave for the week-end.

[**] UNIX alternative for the third line : run the lengthy simulation in the background [recommended]
nohup python article_simulation/launch_network.py >DATA/article_lif_network/pythonnohup.out </dev/null 2>&1 &

For additional information, see Instructions.pdf, Section II.


==============================================================
[II] The Matlab analysis is launched (from the main directory) as such:
==============================================================

- Open Matlab from the main directory [**]
- Call the script article_full_analysis
    (you may also want to check its contents)

This adds all analysis files inside the experiment's folder.

You can now go have a beer. In Australia.

[**] UNIX alternative : run the whole analysis in the background [recommended]
nohup matlab -nojvm -r article_full_analysis >DATA/article_lif_network/matlabnohup.out </dev/null 2>&1 &

For additional information, see Instructions.pdf, Section I.


==============================================================
[III] Reproducing the various FIGURES in the article
==============================================================

Disclaimer : Due to the random nature of each network realization, some discrepancies can be observed with respect to the figures in the article.


---------------------------------------------------------------
                           Fig 4
---------------------------------------------------------------

Panel (a) : Type in the Matlab command line
visualize_statistics('DATA/article_lif_network/', '1_stats/', .01)

Panels (b), (c), (d) : For a better visualization, we use "noiseless" individual neuron statistics, with more trials included. This is provided as a dedicated script "make_noiseless_fig4.m". Thus, in the Matlab command line :

make_noiseless_fig4
visualize_statistics('DATA/article_lif_network/', 'Fig4_stats/', .01)


---------------------------------------------------------------
                           Fig 5
---------------------------------------------------------------

First reload the inference results :
infer_readout_scales('DATA/article_lif_network/', '1_predictions', '1_results', [])

5a : In the "visualize q" GUI, choose the true measure.

5b : In the "visualize q" GUI, choose the prediction, with Kid=5, sid=1, wid=8, tRid=16

5c : In the "predictions" GUI, with
      - X axis : tR
      - Y axis : w
      - Other two dims, manual: "8 5" (corresponding to K=80 and sigd=1hz)
      - Indicator : q
      - Show what? MSE
      - bounds : [ 1]
      - resampling : 1
      
5d :  In the "predictions" GUI, with
      - X axis : K
      - Y axis : w
      - Other two dims, manual: "5 10" (corresponding to sigd=1hz and tR=100ms)
      - Indicator : Z
      - Show what? Pred
      - bounds : [0 40]
      - resampling : 1
      
5e :  In the "predictions" GUI, with
      - X axis : K
      - Y axis : sigd
      - Other two dims, manual: "5 10" (corresponding to w=50ms and tR=100ms)
      - Indicator : Z
      - Show what? Pred
      - bounds : [0 40]
      - resampling : 1
      
5f :  In the "predictions" GUI, with
      - X axis : K
      - Y axis : sigd
      - Other two dims, manual: "5 10" (corresponding to w=50ms and tR=100ms)
      - Indicator : V
      - Show what? Pred
      - bounds : [0 .01]
      - resampling : 1
      

---------------------------------------------------------------
                           Fig 6
---------------------------------------------------------------

First reload the inference results :
infer_readout_scales('DATA/article_lif_network/', '1_predictions', '1_results', [])
Then, Fig 6 corresponds to the "plot argmin" GUI.


---------------------------------------------------------------
                           Fig 7
---------------------------------------------------------------

SVD analysis.
First, a dedicated script generates spike count statistics for the full population, over the 10 first msec of stimulation.
Second, the SVD analysis per se is performed by a dedicated function.

make_spike_count_fig_7
svd_analysis('Fig7_stats', 'Fig7_svd_results')
