# Supplementary material for: On the Number of Neurons and Time Scale of Integration Underlying the Formation of Percepts in the Brain
Source: PLoS Comput Biol. 2015 Mar 20;11(3):e1004082. doi: 10.1371/journal.pcbi.1004082 (PMC4368836; doi:10.1371/journal.pcbi.1004082)
Supplement: S1 Compressed file archive — (GZ) [file pcbi.1004082.s002.gz › WohrerMachens14_code/article_simulation/svd_analysis.m]

%% svd_analysis(baseDir, sc_statDir, outFile, reload)
%
% * baseDir (string) : base directory for the experiment.
%
% * sc_statDir (string) : statDir (subdirectory of baseDir) where the spike
% count statistics have been saved.
%   This is supposed to be a "simplified" statDir, where only
%   spike counts are stored. As a result, we only take into account :
%   - The original statistics (i.e., bootstrap repetition #1)
%   - A single experimental run (#1 in the statDir)
%   - A single instant in time (index 1 in the temporal arrays)
%
% * outFile (string) : name of the file where the analysis is saved, e.g., in order
% to reload it for graphical purposes.


function svd_analysis(baseDir, sc_statDir, outFile, reload)

% ridge term for stable matrix inversions
EPSI = 1e-6 ;

if nargin < 4
    reload = false; % by default
end

% Define a set of options common to all the plots :
    function myplot(varargin)
        semilogx(varargin{:});
        %plot(varargin{:});
        %semilogx(varargin{:},'-o','LineWidth',1,'MarkerSize',6);
    end

if ~reload
    
    % Prediction parameters
    triedKs = [10, 50, 100:100:1000, 2000:1000:5000];      % ensemble sizes
    nK = length(triedKs);
    nSK = [100* ones(1,nK-1), 1];           % number of samples per each tested ensemble size
    
    % Attempt at predicting indicator V ?
    % Unfortunately, in practice, no simple formula seems to work
    predictV = false ;
    
    % %%%%%%%%%%%% Recover the data %%%%%%%%%%%%%%%%%
    
    head = load([baseDir,sc_statDir,'0_header']) ;
    % Number of simultaneous neurons in run 1 (the only one considered here)
    nN = head.nN(1);
    
    res = load([baseDir,sc_statDir,'1']) ;   % only consider the original samples
    tId = 1;                                 % only consider the first instant in time (because spike count)
    
    tau = res.b_1(:,tId);                    % TUNING -- (nN,1)
    B2 = tau'*tau /nN;                       % mean square tuning   
    varI = res.stimvar_1 ;                   % STIMULUS VARIANCE -- (1)
    Msig = varI *(tau*tau');                 % SIGNAL COV -- (nN,nN)
    
    Mnoise = squeeze(res.C_1(:,tId,:,tId));  % NOISE COV -- (nN,nN)  
    % Add diagonal (ridge) term for invertibility
    Mtot = Mnoise + Msig + EPSI*eye(nN);     % TOTAL COV -- (nN,nN)
    Mtot = (Mtot+Mtot')/2 ;                  % Ensure it is symmetric
    
    
    % %%%% Crop triedKs if too big
    keepKs = triedKs <= nN ;
    triedKs = triedKs(keepKs);
    nK= length(triedKs);
    nSK = nSK(keepKs);
    
    
    % %%%% Signal and noise
    nEigs = 30;
    [Unoise,Dnoise] = eigs(Mnoise,nEigs);
    [Utot,Dtot] = eigs(Mtot,nEigs);
    [Usig,Dsig] = eigs(Msig,1);     % there's a formula... but aaanyway
    figure('Name','Noise (blue), Signal (green), Total eigs (red)')
    plot([diag(Dnoise), Dsig*ones(nEigs,1), diag(Dtot)]);
    figure('Name','Scalar products between tau and the 20 first eigenvectors of Mnoise')
    plot(Usig'*Unoise);
    ylim([-1, 1]);
    pause(1)
    
    clear Msig Mnoise
    
    
    % %%%%%%%%%%%% NOW GO ! %%%%%%%%%%%%%%%%%
    
    
    %% SVD analysis
    [U,Lam2]=svd(Mtot);
    nM=size(U,2);       % = nN, actually
    
    lam2 = diag(Lam2);
    lam = sqrt(lam2);
    % check
    mydisp(norm(U'*U-eye(nM)),' should be equal to zero');
    eta = sqrt(varI) * diag(lam.^(-1))*U'*tau;
    eta2 = eta.^2;
    
    figure('Name','Mode powers lam2');
    myplot(lam2);
    
    figure('Name','Mode sensitivities eta2');
    myplot([eta2,cumsum(eta2)]);
    
    pause(1)
    
    %% Random projections + sensitivity
    
    Epsilon = zeros(nM,nK);
    diagRatio = zeros(nK,1);
    Y = zeros(nK,1);                    % OK : equivalent to prediction
    Q = zeros(nK,1);
    V = zeros(nK,1);
    % The two terms in the computation of V:
    B2D2 = zeros(nK,1);
    Q2 = zeros(nK,1);
    
    for iK=1:nK
        K=triedKs(iK)
        Delt=zeros(nM);
        yy=0;
        qq=0;
        vv=0;
        b2d2=0;
        q2=0;
        
        for ns=1:nSK(iK)
            KapIDs=randperm(nN,K);      % random ensemble
            
            % Projector in SVD space (Delta)
            D = diag(lam)*U(KapIDs,:)';
            [X,~] = qr(D, 0);
            Delt = Delt+(X*X');
            
            % optimal readout vector from this ensemble (non-normalized)
            vec = Mtot(KapIDs, KapIDs)\tau(KapIDs);
            % resulting sensitivity,
            ynew = varI* tau(KapIDs)'*vec;
            % PCV vector,
            pcvnew = varI* Mtot(:,KapIDs)*vec / ynew;
            % tuning/PCV regressor,
            qnew = tau'*pcvnew/nN ;
            % and deviation term:
            b2d2new = B2*(pcvnew'*pcvnew)/nN ;
            vnew = b2d2new - qnew^2 ;
            
            % so:
            yy = yy + ynew;
            qq = qq + qnew;
            vv = vv + vnew;
            b2d2 = b2d2 + b2d2new;
            q2 = q2 + qnew^2;
        end
        Delt = Delt/nSK(iK);
        Y(iK) = yy/nSK(iK);
        Q(iK) = qq/nSK(iK);
        V(iK) = vv/nSK(iK);
        Q2(iK) = q2/nSK(iK);
        B2D2(iK) = b2d2/nSK(iK);
        %image(Delt)
        %pause(.1)
        diagRatio(iK) = norm(diag(Delt))/norm(Delt,'fro');
        Epsilon(:,iK) = diag(Delt);
        
    end
    % Save everything, like a little swine !
    save([baseDir,'/',outFile]);
    
    
else % reload
    load([baseDir,'/',outFile]);
    
    % Some figures produced above
    figure('Name','Noise (blue), Tau (green), Total eigs (red)')
    plot([diag(Dnoise), Dsig*ones(nEigs,1), diag(Dtot)]);  %#ok<*NODEF>
    figure('Name','Scalar products between tau and the 20 first eigenvectors of Mnoise')
    plot(Usig'*Unoise);
    ylim([-1, 1]);
    
    figure('Name','Mode powers lam2');
    myplot(lam2);
    
    figure('Name','Mode sensitivities eta2');
    myplot([eta2,cumsum(eta2)]);
    
end


%% %%%%%%%%%% And now the predictions ! %%%%%%%%%%%%%%%%%

mydisp('Temporal parameters: w=',diff(head.axT(1:2)),', tR=',head.axT(2));

mydisp('Sensitivity: proportion of dominant mode=',max(eta2/sum(eta2)));

figure('Name','Diagonality ratio of Delta_K');
myplot(triedKs, diagRatio);

figure('Name','Diagonal of Delta_K');
myplot(1:nM, Epsilon);
set(gca,'ColorOrder',jet(nK));

figure('Name','Sensitivity Y (measured and predicted)');
Ypred = zeros(nK,1);
for iK=1:nK
    Ypred(iK) = sum(eta2.*Epsilon(:,iK));
end
myplot(triedKs, [Y,Ypred]);   % OK : both are equivalent
ylim([0 1]);

figure('Name','Regressor Q (measured and predicted)');
Qpred = zeros(nK,1);
for iK=1:nK
    Qpred(iK) = sum(lam2.*eta2.*Epsilon(:,iK))/(Ypred(iK)*nN);
end
myplot(triedKs, [Q,Qpred]);   % OK : both are equivalent
ylim([0 1.2*max(Q)]);


if predictV
    figure('Name','Term B2D2 (measured and predicted)');
    % No simple formula performs well :D
    B2D2pred = zeros(nK,1);
    for iK=1:nK
        % assumes that B2 is well measurable, + rough approx of D2
        B2D2pred(iK) = B2* sum(lam2.*eta2.*Epsilon(:,iK).^2)/nN *varI /Ypred(iK)^2;
        % B2D2pred(iK) = B2* sum(lam2.*eta2.*Epsilon(:,iK))/nN *varI /Ypred(iK)^2;
        % B2D2pred(iK) = sum(lam2.*eta2.*Epsilon(:,iK))/(Ypred(iK)*nN);
    end
    myplot(triedKs, [B2D2,B2D2pred]);
    
    
    figure('Name','Term Q2 (measured and predicted)');
    Q2pred = zeros(nK,1);
    for iK=1:nK
        Q2pred(iK) = Qpred(iK)^2;   % simplification (neglect variance)
    end
    myplot(triedKs, [Q2,Q2pred]);
    
    
    figure('Name','Deviation V (measured and predicted)');
    Vpred1 = zeros(nK,1);
    Vpred2 = zeros(nK,1);
    for iK=1:nK
        Vpred1(iK) = B2D2pred(iK) - Q2pred(iK);
        Vpred2(iK) = sum((lam.^4).*(eta.^4).*Epsilon(:,iK).*(1-Epsilon(:,iK)))/ Ypred(iK)^2 /nN^2;
    end
    myplot(triedKs, [V, Vpred1, Vpred2]);
    
    figure('Name','Ratio between predicted and true V');
    myplot(triedKs, Vpred2./V);
end


% if nargin>0
%     close all
% end

end
