# Supplementary material for: On the Number of Neurons and Time Scale of Integration Underlying the Formation of Percepts in the Brain
Source: PLoS Comput Biol. 2015 Mar 20;11(3):e1004082. doi: 10.1371/journal.pcbi.1004082 (PMC4368836; doi:10.1371/journal.pcbi.1004082)
Supplement: S1 Compressed file archive — (GZ) [file pcbi.1004082.s002.gz › WohrerMachens14_code/article_simulation/define_network.py]

import brian_no_units
from brian import *
from brian.library.random_processes import *
from saveMPD import *
from loadMPD import *
import numpy as np
from types import *
import os
import sys


# Directory where the simulations will be saved
simdir = 'DATA/article_lif_network/'

# Create directory if it does not exist
if not os.path.exists(simdir):
    os.makedirs(simdir)    
    
    
# General neural parameters
###########################

tau = 20 * msecond  # membrane time constant
Vt = -50 * mvolt    # spike threshold
Vr = -60 * mvolt    # reset value
El = -60 * mvolt    # resting potential (same as the reset)
tRef = 3 * msecond  # (absolute) refractory peroid


# Input neural layer : input signal + noise (LIF or Poisson)
# ##########################################################

L1rate_typ=30 * Hz      # Typical firing rate expected for a Layer 1 neuron.
                        # (precised here only for reference)
n1e=1000
n1i=1000
n1=n1e+n1i


# Output neural layer : integrate and mix spikes from previous layer
# ##################################################################

# We create positively and negatively tuned units, plus 'undefined' units.
# They differ in their input from previous layer (W12) and intrinsic depolarizing current.
# They do not differ in their intralayer connectivity pattern ('W22')

n2pos=1000
n2neg=1000
n2und=3000

n2=n2pos+n2neg+n2und
nTot=n1+n2


# Layers 1->2 connectivity
# ------------------------

Ipos=0 *mvolt       # additional depolarizing current in layer 2 positively tuned neurons
Ineg=14 *mvolt      # idem, for negatively tuned neurons
Iund=5 *mvolt       # idem, for undefined neurons

sparse12=.01        # connection sparseness from layer 1 to layer 2
sparse12pos=sparse12
sparse12neg=sparse12
sparse12und=sparse12

psp12pos= 2 *mvolt    # typical connection psp from layer 1 neuron to layer 2 positively tuned neurons
psp12neg= -4 *mvolt   # etc
psp12und= 0 *mvolt    # etc

segregatedInput=True
if segregatedInput:    
    # brian-free equivalent to : C12.connect_random(L1e,L2pos,sparse12pos,weight=lambda i,j:psp12pos*rand()), etc
    W12pos = ( np.random.rand(n1e,n2pos) < sparse12pos ) * psp12pos * np.random.rand(n1e,n2pos)
    W12neg = ( np.random.rand(n1i,n2neg) < sparse12neg ) * psp12neg * np.random.rand(n1i,n2neg)
    W12 = np.vstack([np.hstack([ W12pos,np.zeros((n1e,n2neg+n2und)) ]),
        np.hstack([ np.zeros((n1i,n2pos)), W12neg, np.zeros((n1i,n2und)) ])]) 
    # (L1 order: e,i, L2 order: pos, neg, und)
else:
    # brian-free equivalent to : C12.connect_random(L1,L2pos,sparse12pos/2,weight=lambda i,j:psp12pos*rand()), ETC
    W12pos = ( np.random.rand(n1,n2pos) < sparse12pos/2 ) * psp12pos * np.random.rand(n1,n2pos)
    W12neg = ( np.random.rand(n1,n2neg) < sparse12neg/2 ) * psp12neg * np.random.rand(n1,n2neg)
    W12 = np.hstack([ W12pos, W12neg, np.zeros((n1,n2und)) ])
    # (L1 order: e,i , L2 order: pos, neg, und)


# Layer 2->2 connectivity
# -----------------------


# Good ol' Erdos-Renyi
sparse22 = .03
W22bool = np.random.rand(n2,n2) < sparse22
# Remark. A more general option is available: generate the connectivity matrix with Duane Nykamp's SONET algorithm. If intersted, ask the authors.

# Associated synaptic weights 
connectStrengthProb22 = 'Uniform'     # Uniform or Gaussian (also change following lines !!)
psp22 = 2 *mvolt                      # maximum absolute connection strength
W22 = W22bool * psp22 *(-1+2*np.random.rand(n2,n2))   # if Uniform
# W22 = W22bool * psp22 *np.random.randn(n2,n2)       # if Gaussian

# Associated delays: uniformly drawn between specified min and max
delay22min = 0 *ms
delay22max = 5 *ms
    

# Save network parameters
# #######################

# Saving file
netfile = simdir+'/network-definition.mpd' 

# neuron parameters
neurparams = {}
for x in ['tau','Vt','Vr','El','tRef']:
    neurparams[x] = eval(x)
# network parameters
netparams = {}
for x in ['n1e','n1i','n1','n2pos','n2neg','n2und','n2',\
    'Ipos','Ineg','Iund','segregatedInput',\
    'sparse12pos','sparse12neg','sparse12und',\
    'psp12pos','psp12neg','psp12und','W12',\
    'sparse22','connectStrengthProb22','psp22','W22','delay22min','delay22max']:
    netparams[x] = eval(x)

saveStruct = {}
for x in ['neurparams','netparams']:
    saveStruct[x] = eval(x)
    saveMPD(netfile, saveStruct)
