# Supplementary material for: On the Number of Neurons and Time Scale of Integration Underlying the Formation of Percepts in the Brain
Source: PLoS Comput Biol. 2015 Mar 20;11(3):e1004082. doi: 10.1371/journal.pcbi.1004082 (PMC4368836; doi:10.1371/journal.pcbi.1004082)
Supplement: S1 Compressed file archive — (GZ) [file pcbi.1004082.s002.gz › WohrerMachens14_code/matlab_code/compute_predictions.m]

%% compute_predictions
% 
% Core computations of the inference method presented in the article ("Case 2"). 
% All lengthy (up to several days!) computations are performed here, while
% the final details and visualization of the results are performed by
% function <infer_readout_scales.html infer_readout_scales>.

%%
function compute_predictions(baseDir, statDir, outFile, method)

%% Usage
% *compute_predictions(baseDir, statDir, outFile, method)*
%
% * |baseDir| (string) : base directory for the experiment.
% * |statDir| (string) : sub-directory of |baseDir| containing all the
% individual neuron statistics, used as basis material by this function.
% For a standard 2AFC task, the whole content of |statDir| can be created by
% function <compute_individual_statistics.html
% compute_individual_statistics>, and you do not need to know its 
% architecture in details. Else, see
% <compute_predictions.html#statdir this section> 
% for a detailed description.
% * |outFile| (string) : name of the output file (which will be saved in
% |baseDir|).
% * |method| : Matlab structure defining the parameters of the
% inference method (see further sections).

%% Output
% Essentially, this function computes the three indicators used
% for the inference, namely, _Z_, _q(u,t)_, and _V_.
% On the one hand, it computes the "true" (or "starred") versions of the
% indicators, directly on the data.
% On the other hand, it computes the "predicted" versions of the
% indicators, depending on readout parameters $K$, $w$, $t_R$, and $\sigma_d$.
%
% In detail, the quantities stored in the |outFile| are not directly _Z_,
% _q(u,t)_ and _V_, but "building blocks" that can easily be recombined
% to obtain the three indicators (see comments in the code for details).

%% Method parameters
% Input structure |method| specifies (almost) all parameters of the
% inference method. It must define the following fields :
%
% <html>
% <table border=1><tr>
% <td>method.K_vals</td>
% <td>Vector of size (1, nKs). All tested values for parameter <i>K</i> (number of readout neurons).</td></tr>
% <td>method.w_vals</td>
% <td>Vector of size (1, nws). All tested values for parameter <i>w</i> (integration window, in seconds).</td></tr>
% <td>method.tR_vals</td>
% <td>Vector of size (1, ntRs). All tested values for parameter <i>t_R</i> (readout time, in seconds).</td></tr>
% <td>method.sigd_vals</td>
% <td>Vector of size (1, nsigds). All tested values for parameter <i>\sigma_d</i> (decision noise, in stimulus units).</td></tr> 
% <td>method.nEs</td>
% <td>Vector of size (1, nKs). Number of tested candidate ensembles, for each tested ensemble size <i>K</i>.</td></tr>
% <td>method.I_vals</td>
% <td>Number of ''external neurons'' (I) associated to each candidate
% ensemble (E).<br> 
% (Reminder : these ''external'' neurons are used to estimate
% the strength of choice signals outside the readout ensemble.)</td></tr>
% <td>method.kernelType</td>
% <td>String. Shape of the temporal averaging kernel. 'Window' or 'Exponential'.</td></tr>
% <td>method.doBayes</td>
% <td>Boolean. If <i>true</i>, apply our Bayesian regularization scheme, when estimating
% the optimal readout vector for each ensemble E (supplementary
% information of the article).
% This is recommended when the data come from relatively few
% recording trials (in practice : all the time). However, it slows down the
% whole method.<br>
% If <i>false</i>, classic ridge regularization can still be used
% instead... but it requires to choose an arbitrary strength of regularization.</td></tr> 
% <td>method.bayesStopCrit</td>
% <td>Stopping criterion in the EM algorithm for Bayes regularization (only used if
% method.doBayes == true).<br> 
% (relative change in one step for parameters alpha and beta).</td></tr>
% <td>method.bayesBootTrick</td>
% <td>Trick to gain some time during bootstrap repetitions.<br>
% (use parameters alpha and beta from the original data).</td></tr>
% <td>method.EPSI</td>
% <td>Classic regularization of Fisher's LDA (only used if method.doBayes == false).<br>
% (EPSI>0 => ridge regularization. EPSI=0 => pseudoinverse.)</td></tr>
% <td>method.nBoot</td>
% <td>Optional, to enforce a smaller number of resamplings than in the <i>statDir</i>.</td></tr>
% </table>
% <a name=statdir>  </a> <!--LINK TO THE STATDIR SECTION RIGHT AFTER-->
% </html>
    
%% The |statDir| architecture
% If required by the user (e.g., to apply the inference method to another
% task than 2AFC), they can provide manually the "individual neuron
% statistics" required by the method. That is, the user must provide the
% following  quantities for all recorded neurons in the experiment:
%
% * The _tuning signal_ ($b_i(t)$) for each recorded neuron.
% * The _Joint PSTH_  ($C_{ij}(t,u)$) for each pair of simultaneously
% recorded neurons.
% * The _choice covariance curve_ ($d_i^\star(t)$) for each recorded neuron.
% * The psychometric _just-noticeable-difference_ ($Z^\star$) for the animal. 
%
% Each quantity is explicitly defined in the article. Once computed, these
% quantities should be stored under a stringent format inside a subfolder
% of |baseDir|, that we generally refer to as the |[statDir]|. 
%
% First, a _header_ file should be available, with the name
% |[statDir]/0_header.mat|. It should contain the following variables,
% which summarize all the contextual information required by the inference
% method :
%
%
% <html>
% <table border=1><tr>
% <td>nRuns</td>
% <td>Number of experimental runs in the data set.</td></tr>  
% <td>nN</td>
% <td>Vector of size (nRuns, 1), giving the number of neurons
% (simultaneously) recorded in each of the runs.<br>
% (Ideally, each run should provide the same number of neurons, to ensure
% that all neurons in the experiment are statistically equivalent.)</td></tr>
% <td>axT</td>
% <td>Discretized time axis, as a set of linear time bins : <i>axT = Tmin :
% Tbin : Tmax.</i><br>
% The time bins must be expressed in seconds, relative to the reference
% time « 0 » on each trial (which typically corresponds to stimulus
% onset).<br> In the arrays that store the individual neuron statistics,
% all temporal dimensions must have size
% <i>nT := length(axT)</i>.</td></tr>
% <td>nBoot</td>
% <td>Number of resamplings created. Each "individual neuron statistic"
% is stored under <i>nBoot</i> copies on the hard drive, where each
% copy corresponds to a resampling of the original trials.<br> In turn,
% function <b>compute_predictions</b> will compute <i>nBoot</i> copies of the
% indicators <i>Z</i>, <i>q(u,t)</i>, <i>V</i>. Ultimately, this allows to
% obtain error  bars on the indicators, and also to correct indicator
% <i>V</i> for the finite number of recording trials.</td></tr>
% <td>nTrials</td>
% <td> Vector of size (nRuns, 1), providing the <i>total</i> number of trials
% (across all experimental conditions) used to compute the statistics for
% each neuron. This information is required to calibrate the Bayesian
% regularization procedure used by function <b>compute_predictions</b>.<br> 
% For generality, this number is allowed to vary between the different
% experimental runs. However, large variations from one run to the other
% are not encouraged.</td></tr>
% <td>kappafun</td>
% <td>Handle to an external function in charge of computing function
% <i>\kappa(Z)</i> from the article, i.e., the conversion factor from <i>Percept
% Covariance</i> to <i>Choice Covariance</i> as a function of psychometric
% sensitivity.</td></tr>   
% <td>kfargs</td>
% <td>Cell array containing all the contextual arguments required by
% function <bf>kappafun</bf>.<br>
% Inside function <b>compute_predictions</b>, we will then compute factor
% <i>kappa</i> with the generic call:<br>
% kappa = kappafun( Z , kfargs{:} )
% </td></tr> 
% </table>
% </html>
%
%
% Second, |[statDir]| must contain the measured statistics of activity for
% all neurons in the experiment. These statistics are stored in |nBoot|
% distinct mat files – with one different file storing the statistics for
% each resampling. (This is for memory issues.)
%
% The name of each file is simply the bootstrap number :
% |[statDir]/1.mat| contains the original statistics, and then
% |2.mat|, ... , until |[nBoot].mat| contain the resamplings.
%
% In each mat file, the required statistics are stored, with the following
% names and sizes :
%
% * |Z| (1) : Just-noticeable-difference for the animal.
% * |b_x| (nN , nT) : tuning signal for each neuron (in experimental run x).
% * |C_x| (nN, nT, nN, nT) : JPSTH for each pair of neurons (in experimental run x).
% * |d_x| (nN, nT) : Choice covariance signal for each neuron (in experimental run x).
%
% A different array must exist for each experimental run, and
% the number of the run is appended at the end of the variable. Again, this
% is for a more efficient handling of memory.  


%% Remarks, examples
%
% * Function <compute_individual_statistics.html
% compute_individual_statistics> allows to create the 
% |statDir| and its contents automatically, assuming the same experimental
% context as in the article : a 2AFC discrimination task with a single
% scalar stimulus and a fixed threshold. The conversion factor « kappa(Z) » in
% this context is implemented by function
% <kappafun_2AFC.html kappafun_2AFC>, using the same 
% definition of Choice Covariance as in the article (weighted mean across
% all tested stimuli).
% * In other experimental contexts (for example, the two-frequency
% somatosensory discrimination task of Romo and colleagues), other
% definitions may be required for function kappa –  which is why its
% precise definition is left to the user in general.
% * Illustration of the |statDir| architecture. Here is how we would access
% the JPSTH between neurons 7 and 103  in  experimental run number 8, for
% the third bootstrap resampling : 
%
%          statmat = matfile( [baseDir,'/',statDir,'/3'] ) ;
%          jpsth = squeeze( statmat.C_8 ( 7 , : , 103, : )) ;
%
% * *Special usage:* Suppose that |outFile| contains less resamplings
% than the |statDir| (either because function *compute_predictions* was
% interrupted before finishing, either because additional resamplings have
% been added inside the |statDir| afterwards). Simply pass |method=[]| as
% input. This will reload all information from the |outFile|, and compute
% the additional resamplings.


% %%%%%%%%%%%%%%%%%%%%%%%%%%%%%%%%%%%%%%%%%%%%%%%%%%%%%%%%%%%%%%%%%%%%%%%%%%%
% %%%%%%%%%%%%%%%%%%%%%%%%%%%%%%%%%%%%%%%%%%%%%%%%%%%%%%%%%%%%%%%%%%%%%%%%%%%
% %%%%%%%%%%%%%%%%%%%%%%%%%%%%%%%%%%%%%%%%%%%%%%%%%%%%%%%%%%%%%%%%%%%%%%%%%%%


if nargin == 0
    % Typical format for the three first arguments :
    baseDir = 'directory_for_the_experiment/';      % don't forget the slash !
    statDir = 'expe_1_stats/';                      % don't forget the slash !
    outFile = 'predictions_1';
end

% The following file should exist in 'statDir' :
head = load([baseDir,statDir,'0_header']) ;

% It should contain the following information (array sizes are in brackets)

nRuns = head.nRuns;         % (1),              Number of experimental runs
nN = head.nN;               % (nRuns,1)         Number of simultaneous neurons per run  [better if constant]
nTrials = head.nTrials;     % (nRuns,1)         Total number of trials per run          [better if constant]
axT = head.axT;             % (1,nT)            Discretization time axis (in seconds)
nBoot = head.nBoot;         % (1)               Number of resamplings of the statistics (#1 is the original)

% User-defined computation of conversion factor "kappa(z)". Note the
% generic definition, based on head.kappafun [function handle] and head.kfargs [cell] :
kappafun = @(z) head.kappafun(z, head.kfargs{:}) ;

% See the documentation for more information.
% Remark : nN and nTrials should better be constant for all runs.
%          See subfunction "random_subensembles" at the end.


if nargin < 4
    % Structure "method" (short: mp) defines all method parameters
    
    % Tried values for K (readout ensemble size)
    mp.K_vals = 10:10:100 ;
    % Tried values for w (in seconds)
    mp.w_vals = .01:.01:.1 ;
    % tried readout times (in seconds)
    mp.tR_vals = .01:.01:.2 ;
    % tried decision noises (stdev, in stimulus units)
    mp.sigd_vals = 0:1;
    % Shape of the temporal averaging kernel. 'Window' or 'Exponential'.
    mp.kernelType = 'Window' ;
    
    % Number of tested candidate ensembles (E) (for each size K)
    mp.nEs = 1000 *ones(size(mp.K_vals));
    % Number of "external neurons" (I) associated to each candidate ensemble (E)
    mp.I_vals = 20 *ones(size(mp.K_vals));
    
    % Use Bayes-regularized estimation of sensitivity ?
    mp.doBayes = true;
    % 
    mp.bayesStopCrit = 1e-3;
    % Trick to gain some time during bootstrap repetitions
    %       \---> Use parameters alpha and beta from the original data
    mp.bayesBootTrick = true ;
    
    % enforce a smaller bootstrap number than in the statDir
    mp.nBoot = [];          % (leaving empty enforces maximum value)
    
    % Regularization of Fisher's LDA. Only if mp.doBayes == false.
    %       \---> EPSI>0 => ridge regularization. EPSI=0 => pseudoinverse.
    mp.EPSI = 1e-6;
    
else
    mp = method;
end


% %%%%%%%%%%%%%%%%%%%%%%%%%%%%%%%%%%%%%%%%%%%%%%%%%%%%%%%%%%%%%%%


checksave([baseDir,outFile]);       % check that saving will be possible


% %% Special code : if method==[], reload
isReload = isempty(method);

if ~isReload            % 'Normal' behavior
    
    % %% Random neural samples used for analysis
    if ~isfield(mp, 'nrun_smp')              % 'Normal' behavior
        [nrun_smp, Eens_smp, Iens_smp] = random_subensembles(mp, nN);   % subfunction at bottom
        % nrun_smp{nk}(nEs(nk),1);           % which experimental run ?
        % Eens_smp{nk}=zeros(nEs(nk),K);     % which K readout neurons (in the run) ?
        % Iens_smp{nk}=zeros(nEs(nk),I);     % which I test neurons (in the run) ?
        
    else                                     % special code to use preexisting values. CAREFUL with compatibility !
        nrun_smp = mp.nrun_smp ;
        Eens_smp = mp.Eens_smp ;
        Iens_smp = mp.Iens_smp ;
    end
    
    % %% Structure 'res' contains all contextual information (saved at the end of the file)
    res.head = head;
    res.method = mp;
    res.nrun_smp = nrun_smp;
    res.Eens_smp = Eens_smp;
    res.Iens_smp = Iens_smp;
    nBoot_completed = 0;
    
else                    % 'Reload' behavior
    load([baseDir,outFile], 'method', 'nrun_smp', 'Eens_smp', 'Iens_smp',...
        'nBoot_completed', 'alphabeta');
    mp = method;
    mp.nBoot = [] ;   % remove stupid limitation if it was present!
end


% %%%%%%%%%%%%%%%%%%%%%%%%%%%%%%%%%%%%%%%%%%%%%%%%%%%%%%%%%%%%%%%

% Number of tested parameters
nKs = length(mp.K_vals);
nws = length(mp.w_vals);
ntRs = length(mp.tR_vals);
nsigds = length(mp.sigd_vals);

if length(nN) == 1                  % better :)
    nN = nN *ones(nRuns,1);
end
nGlob = sum(nN) ;                   % total number of recorded neurons


% Temporal axis, and derived quantities
% axT = Tmin+Tbin : Tbin : Tmax , of total length nT

nT = length(axT);
tprec = 1e-6 ;                                      % roundoff precision (seconds)
Tbin = tprec* round( mean(diff(axT)) /tprec) ;      % time bin (rounded)
Tmin = axT(1) - Tbin ;
nToff = round( Tmin/Tbin );                         % offset (in bins) between time 0 and the beginning of axT (generally negative).


% Make sure that tR (and w) are integer multiples of Tbin
tR_bins = round( mp.tR_vals / Tbin );
if any( abs(mp.tR_vals-Tbin*tR_bins) > tprec )
    warning('tR values should be multiples of the time bin. Rounding off.');
    mp.tR_vals = Tbin * tR_bins ;
end

w_bins = round( mp.w_vals / Tbin );
if strcmp(mp.kernelType,'Window') && any( abs(mp.w_vals - Tbin*w_bins) > tprec )
    warning('Window kernel : w values should be multiples of the time bin. Rounding off.');
    mp.w_vals = Tbin * w_bins ;
end

% Possibly, work on a smaller number of resamplings
if isfield(mp, 'nBoot') && ~isempty(mp.nBoot)
    nBoot = min(nBoot, mp.nBoot);
end

% For Bayesian regularization
if length(nTrials) == 1
    nTrials = nTrials *ones(nRuns,1);
end

% If doBayes, temporarily store values for alpha and beta
if mp.doBayes && ~isReload
    alphabeta = cell(nKs, nRuns);
end

    

% %%%%%%%%%%%%%%%%%%%%%%%%%%%%%%%%%%%%%%%%%%%%%%%%%%%%
% %                  NOW GO !
% %%%%%%%%%%%%%%%%%%%%%%%%%%%%%%%%%%%%%%%%%%%%%%%%%%%%


for nb = nBoot_completed+1 : nBoot    % Yes baby
    
    mydisp('Bootstrap repetition nb. ',nb,' over ',nBoot);
    
    % matfile object to access the statistics for this resampling.
    statmat = matfile([baseDir,statDir,num2str(nb)]);
    
    
    %  True measures : from the full recorded population
    % %%%%%%%%%%%%%%%%%%%%%%%%%%%%%%%%%%%%%%%%%%%%%%%%%%%
    
    disp('Computing true measures');
    
    star = struct('Z2', 0, 'snr', 0, 'bb', 0, 'bd', 0, 'dd', 0,...
        'B2', zeros(nws,ntRs), 'D2', zeros(nws,ntRs), 'B2D2', zeros(nws,ntRs));
    
    % %% CONTENT :
    % star(nBoot).Z2  :      (square) psychometric limen
    % star(nBoot).snr :      inverse of the above
    % star(nBoot).bd(nT,nT) :  avg_{recorded neurons i} [ b_i(u)*d_i(t) ]
    
    % %% Time-averaged versions (see explanations in the "predictions" part)
    % star(nBoot).B2(nws,ntRs) : avg_{recorded neurons i} [ B_i^2 ]
    % star(nBoot).D2(nws,ntRs) : avg_{recorded neurons i} [ D_i^2 ]
    % star(nBoot).B2D2(nws,ntRs) : avg_{recorded neurons i} [ B_i^2 * D_i^2 ]
    
    % %% Now useless, kept for reference:
    % star(nBoot).bb(nT,nT) :  avg_{recorded neurons i} [ b_i(u)*b_i(t) ]
    % star(nBoot).dd(nT,nT) :  avg_{recorded neurons i} [ d_i(u)*d_i(t) ]
    
 
    for nr = 1:nRuns
        b_ = statmat.(['b_',num2str(nr)]);    % tuning vector      (nN,nT)
        d_ = statmat.(['d_',num2str(nr)]);    % choice cov vector  (nN,nT)
        star.bb = star.bb + b_' * b_ ;        % (nT,nT)
        star.dd = star.dd + d_' * d_ ;        % (nT,nT)
        star.bd = star.bd + b_' * d_ ;        % (nT_b, nT_d)
        
        for nw = 1:nws
            for ntr = 1:ntRs
                % Time-averaging for this (w,tR)
                rp.Tbin = Tbin ;
                rp.w = mp.w_vals(nw) ;
                rp.kernelType = mp.kernelType ;
                [wids, Ker] = temporal_extraction(rp);      % small ext function
                tids = tR_bins(ntr) - nToff + wids;
                % Tuning -- temporally averaged
                B_ = temp_avg(b_(:,tids),Ker,2);            % (nN,1)
                % Ch Cov -- temporally averaged
                D_ = temp_avg(d_(:,tids),Ker,2);            % (nN,1)
                star.B2(nw,ntr) = star.B2(nw,ntr) + sum(B_.^2) ;
                star.D2(nw,ntr) = star.D2(nw,ntr) + sum(D_.^2) ;
                star.B2D2(nw,ntr) = star.B2D2(nw,ntr) + sum(B_.^2 .* D_.^2) ;
            end
        end
    end
    % Normalize the population means
    star = structfun(@(x)x/nGlob, star, 'UniformOutput', false);
    
    % Add sensitivity information
    star.Z2 = statmat.Z.^2 ;
    star.snr = 1 / star.Z2 ;
    
    
    %  Predicted measures: Random subensemble mayhem
    % %%%%%%%%%%%%%%%%%%%%%%%%%%%%%%%%%%%%%%%%%%%%%%
    
    disp('Computing predicted measures');
    
    % Reminder : the predicted (linear) Percept Covariance is
    %       p(t) = Cbar(t) * a
    % Then, conversion to Choice Covariance is done thanks to factor kappa:
    %       d(t) = kappa(Z) * p(t)
    % For memory issues, we store independently
    %       - the statistics related to p(t) [function of K, w, tR]
    %       - the conversion factor kappa    [function of K, w, tR, sigD]
    % This is sufficient to compute the statistics for d(t), when required.
    
    % Reminder : Percept Cov statistics are different on the two ensembles:
    %     1) neurons i *inside* the readout ensemble (candidate ensemble E)
    %     2) neurons i *outside* the readout ensemble (test ensemble I)
    % We keep the computations for E and I separated, to allow for more
    % flexibility when we recombine the two in the desired proportions. 
    
    pred = struct('Z2',0, 'snr',0, 'kappa',0, 'bp',0, 'P2',0, 'QQ',0, 'varBPI',0, 'B2P2', 0);
    
    % Just like "star", the structure array "pred" will ultimately be saved
    % for every bootstrap repetition, i.e., "pred(nb).bb", etc.
    
    % CONTENT :
    
    % [I] Percept-covariance population statistics (depends on K,w,tR)
    
    % Notations :
    % - lower case if it depends on time [e.g., bp means b(t)*p(u) ]
    % - upper case if time-averaged      [e.g., BP means b[w,tR]*p[w,tR]]
    % - trailing dimensions of size 2 correspond to the choice of E or I.
    
    pred.bp = zeros (nT,nT,nKs,1,nws,ntRs,2) ;  % avg_E avg_{i \in E,I} [ b_i(u)*p_i(t|E) ]
    pred.P2 = zeros(nKs,1,nws,ntRs, 2) ;        % avg_E avg_{i \in E,I} [ P_i(E)^2 ]
%    pred.pp = zeros(nT,nT, nKs,1,nws,ntRs, 2) ; % avg_E avg_{i \in E,I} [ p_i(u|E)*p_i(t|E) ]
    
    pred.QQ = zeros(nKs,1,nws,ntRs,2,2) ;       % avg_E[ Q_A1(E)*Q_A2(E) ]
    %      with  Q_A(E) := avg_{i \in A}[ B_i*P_i|E ] , and A1,A2 equal to E or I
    % (will allow to compute avg_E[Q^2], by combining E and I in the correct proportions).
    
    pred.B2P2 = zeros(nKs,1,nws,ntRs,2) ;       % avg_E avg_{i \in E,I} [ B_i^2*P_i^2 |E ]
    % (will lead to variance term "Y" : measurement errors, from the bootstrap resamplings)
    
    pred.varBPI = zeros(nKs,1,nws,ntRs) ;       % avg_E var_{i \in I} [ B_i*P_i|E ]
    % (not useful because redundant -- but kept for the moment)
    
    % [II] Sensitivity-related (also depends on decision noise sigD)
    
    pred.Z2 = zeros(nKs,nsigds,nws,ntRs)  ;     % (square) psychometric limen
    pred.snr = zeros(nKs,nsigds,nws,ntRs) ;     % inverse of the above
    pred.kappa = zeros(nKs,nsigds,nws,ntRs) ;   % conversion factor from percept to choice
    
    
    % [III] Keep track of Bayesian corrections, if present (for debugging)
    
    if mp.doBayes
        bayes.alpha =  zeros(nKs,nws,ntRs) ;
        bayes.beta =  zeros(nKs,nws,ntRs) ;
        bayes.correc =  zeros(nKs,nws,ntRs) ;
        bayes.icorrec =  zeros(nKs,nws,ntRs) ;
    end
    
    
    % %% Ok, go !!
    
    goodsamples = cell(nKs,nRuns);     % to track unexploitable samples
    
    for nk = 1:nKs
        K = mp.K_vals(nk);
        
        % Sort samples as a function of their experimental run
        % (goal : less loadings from horrible statmat)
        for nr = 1:nRuns
            sampInRun = find(nrun_smp{nk} == nr)';
            nSampRun = numel(sampInRun);
            mydisp('Boot=',nb,', K=',mp.K_vals(nk),', nRuns=',nr);
            
            if nSampRun     % keep on going
                
                b_ = statmat.(['b_',num2str(nr)]);    % tuning vector      (nN,nT)
                C_ = statmat.(['C_',num2str(nr)]);    % JPSTH        (nN,nT,nN,nT)
                
                goodsamples{nk,nr} = zeros(nws, ntRs, nSampRun);
                
                % bayesBootTrick?
                if mp.doBayes && nb==1
                    alphabeta{nk,nr} = zeros(2, nws, ntRs, nSampRun);
                    % else, keep the one already computed on nb=1 !
                end
                
                for nw = 1:nws
                    for ntr = 1:ntRs
                        
                        % Time-averaging for this (w,tR)
                        rp.Tbin = Tbin ;
                        rp.w = mp.w_vals(nw) ;
                        rp.kernelType = mp.kernelType ;
                        [wids, Ker] = temporal_extraction(rp);      % small ext function
                        tids = tR_bins(ntr) - nToff + wids;
                        
                        % Tuning -- temporally averaged
                        B_ = temp_avg(b_(:,tids),Ker,2);            % (nN,1)
                        
                        % Half-integrated covariance matrix
                        Gam = temp_avg(C_(:,:,:,tids),Ker,4);       % (nN,nT,nN)
                        % Noise covariance matrix
                        yooo = permute(Gam,[1 3 2]);                % temporary
                        Cmat = temp_avg(yooo(:,:,tids),Ker,3);      % (nN,nN)
                        
                        % Looping through candidate subensembles
                        for nsamp = 1:nSampRun
                            
                            % Neurons for this sample:
                            smpid = sampInRun(nsamp);
                            Kens = Eens_smp{nk}(smpid,:)';
                            Iens = Iens_smp{nk}(smpid,:)';
                            I = length(Iens);
                            
                            % Spiking statistics over readout ensemble K
                            % temporal versions
                            bK = b_(Kens,:);                    % (K,nT)
                            GamK = Gam(Kens,:,Kens);            % (K,nT,K)
                            % (w,tR)-integrated versions
                            BK = B_(Kens);                      % (K,1)
                            CK = Cmat(Kens,Kens);               % (K,K)
                            
                            % Spiking statistics over test ensemble I
                            % temporal versions
                            bI = b_(Iens,:);                    % (I,nT)
                            GamIK = Gam(Iens,:,Kens);           % (I,nT,K)
                            % (w,tR)-integrated versions
                            BI = B_(Iens);                      % (I,1)
                            CIK = Cmat(Iens,Kens);              % (I,K)
                            
                            
                            % Optimal readout vector
                            if mp.doBayes                                           % BAYESIAN regularization
                                if  nb==1 || ~mp.bayesBootTrick
                                    skipTrick = [];
                                else
                                    skipTrick = alphabeta{nk,nr}(:,nw,ntr,nsamp);
                                end
                                [aK, vK, alpha, beta, vK0] = ...                    The LOOOOONNNNNG line (ext function)
                                    bayesfisher(BK, CK, nTrials(nr), 0,...
                                    -mp.bayesStopCrit, 'eig', skipTrick);
                                if nb==1
                                    alphabeta{nk,nr}(:,nw,ntr,nsamp) = [alpha beta];
                                end
                                
                            else                                                    % OR "classic" regularization
                                if mp.EPSI > 0
                                    aK = (CK+mp.EPSI*eye(numel(Kens))) \ BK;        % ridge term
                                else                                                % or
                                    aK = pinv(CK) * BK;                             % pseudoinverse
                                end
                                aK = aK/(aK'*BK);
                                vK = aK'*CK*aK;
                            end
                            
                            
                            if all(~isnan(aK))
                                % Good sample : store all predictions
                                goodsamples{nk,nr}(nw,ntr,nsamp) = 1;
                                
                                % Predicted percept covariance for ensembles E and I
                                pK = innerprod(GamK, aK, [3 2]);   % (K,nT)
                                pI = innerprod(GamIK, aK, [3 2]) ; % (I,nT)
                                PK = CK *aK ;                      % (K,1)
                                PI = CIK *aK ;                     % (I,1)
                                
                                % Contribution to the population statistics
                                
                                pred.bp(:,:,nk,1,nw,ntr,1) = pred.bp(:,:,nk,1,nw,ntr,1) +...
                                    (bK'*pK) /K;                    % b(u)p(t), ensemble E
                                pred.bp(:,:,nk,1,nw,ntr,2) = pred.bp(:,:,nk,1,nw,ntr,2) +...
                                    (bI'*pI) /I;                    % b(u)p(t), ensemble I
                                pred.P2(nk,1,nw,ntr,:) = squeeze(pred.P2(nk,1,nw,ntr,:)) +...
                                    [(PK'*PK) /K ; (PI'*PI) /I];    % P^2, ensembles E and I
                                %pred.pp(:,:,nk,1,nw,ntr,1) = pred.pp(:,:,nk,1,nw,ntr,1) +...
                                %    (pK'*pK) /K;                    % p(u)p(t), ensemble E
                                %pred.pp(:,:,nk,1,nw,ntr,2) = pred.pp(:,:,nk,1,nw,ntr,2) +...
                                %    (pI'*pI) /I;                    % p(u)p(t), ensemble I
                                
                                % Second-order statistics
                                
                                BPI = BI .* PI ;              % (I,1)
                                QI = mean( BPI ) ;
                                BPK = BK .* PK ;              % (K,1)
                                QK = mean( BPK );
                                pred.B2P2(nk,1,nw,ntr,:) = squeeze(pred.B2P2(nk,1,nw,ntr,:)) +...
                                    [mean(BPK.^2); mean(BPI.^2)] ;
                                pred.varBPI(nk,1,nw,ntr) = pred.varBPI(nk,1,nw,ntr) +...
                                    var( BPI ) ;                    % intra-sample variance of BP
                                pred.QQ(nk,1,nw,ntr,:,:) = squeeze(pred.QQ(nk,1,nw,ntr,:,:)) +...
                                    ([QK QI]'*[QK QI]) ;            % will lead to compute <Q>^2
                                
                                % Psychometric indicators (also depend on decision noise)
                                
                                for nd=1:nsigds
                                    sigd = mp.sigd_vals(nd);
                                    % Predicted (square) psychometric limen
                                    Z2 = vK + sigd^2 ;
                                    pred.Z2(nk,nd,nw,ntr) = pred.Z2(nk,nd,nw,ntr) +...
                                        Z2 ;
                                    pred.snr(nk,nd,nw,ntr) = pred.snr(nk,nd,nw,ntr) +...
                                        1/Z2 ;
                                    % Conversion ratio from PCV to CC
                                    % [left to the user, for generality]
                                    pred.kappa(nk,nd,nw,ntr) = pred.kappa(nk,nd,nw,ntr) +...
                                        kappafun( sqrt(Z2) ) ;
                                end
                                
                                % Regularization indicators
                                if mp.doBayes
                                    bayes.alpha(nk,nw,ntr) = bayes.alpha(nk,nw,ntr) +...
                                        alpha;
                                    bayes.beta(nk,nw,ntr) = bayes.beta(nk,nw,ntr) +...
                                        beta;
                                    bayes.correc(nk,nw,ntr) = bayes.correc(nk,nw,ntr) +...
                                        vK - vK0;
                                    bayes.icorrec(nk,nw,ntr) = bayes.icorrec(nk,nw,ntr) +...
                                        1/vK0 - 1/vK;
                                end
                                
                                
                            else
                                mydisp('FYI : unexploitable candidate ensemble.')
                            end
                        end
                    end
                end
            end
        end
    end
    
    % Done with this bootstrap repetition !
    
    % Normalize the indicators (means across tested samples)
    
    count_sub = cellfun(@(x)sum(x,3), goodsamples, 'UniformOutput', false); %{nk,nr}(nws,ntRs)
    count_all = zeros(nKs, nws, ntRs);
    for nk = 1:nKs
        count_all(nk,:,:) = sum(cat(3,count_sub{nk,:}), 3);
    end
    weight =  reshape(1./count_all, [nKs 1 nws ntRs]) ;
    
    pred.Z2 = bsxfun(@times, pred.Z2, weight);
    pred.snr = bsxfun(@times, pred.snr, weight);
    pred.kappa = bsxfun(@times, pred.kappa, weight);
    pred.P2 = bsxfun(@times, pred.P2, weight);
    pred.B2P2 = bsxfun(@times, pred.B2P2, weight);
    pred.varBPI = bsxfun(@times, pred.varBPI, weight);
    pred.QQ = bsxfun(@times, pred.QQ, weight);
    
    weight =  shiftdim(weight,-2) ;
    pred.bp = bsxfun(@times, pred.bp, weight);
%    pred.pp = bsxfun(@times, pred.pp, weight);
    
    if mp.doBayes
        weight = reshape(weight, [nKs nws ntRs]);
        bayes.alpha = bsxfun(@times, bayes.alpha, weight);
        bayes.beta = bsxfun(@times, bayes.beta, weight);
        bayes.correc = bsxfun(@times, bayes.correc, weight);
        bayes.icorrec = bsxfun(@times, bayes.icorrec, weight);
    end
    
    % SAVE on every bootstrap repetition.
    
    if ~isReload && nb == 1     % Create the saving file
        save([baseDir,outFile],'-struct','res','-v7.3');
    end
    
    savemat = matfile([baseDir,outFile],'Writable',true);
    savemat.nBoot_completed = nb;
    savemat.star(nb,1) = star;
    savemat.pred(nb,1) = pred;
    if mp.doBayes
        if  nb==1
            savemat.alphabeta = alphabeta ;
        end
        savemat.bayes(nb,1) = bayes;
    end
    
end


% %%%%%%%%%%%%%%%%%%%%%%%%%%%%%%%%%%%%%%%%%%%%%%%%%%%%%%
%
%          Subfunctions
%
% %%%%%%%%%%%%%%%%%%%%%%%%%%%%%%%%%%%%%%%%%%%%%%%%%%%%%%


% Subfunction : Define random neural samples used for the analysis
% %%%%%%%%%%%%%%%%%%%%%%%%%%%%%%%%%%%%%%%%%%%%%%%%%%%%%%%%%%%%%%%%%%

    function [nrun_smp, Eens_smp, Iens_smp] = random_subensembles(mp, nN)
        
        nKs_ = length(mp.K_vals);
        if min(nN) < max(mp.K_vals + mp.I_vals)
            error(['Total ensemble size [K+I] must always remain smaller or equal \',...
            'than the number of simultaneously recorded neurons [nN]']);
        end
        
        nrun_smp = cell(nKs_, 1);
        Eens_smp = cell(nKs_, 1);
        Iens_smp = cell(nKs_, 1);
        
        for nk_ = 1:nKs_
            K_ = mp.K_vals(nk_);
            I_ = mp.I_vals(nk_);
            nrun_smp{nk_} = zeros(mp.nEs(nk_),1);    % which of the nRuns subensembles ?
            Eens_smp{nk_} = zeros(mp.nEs(nk_),K_);   % which neurons in ensemble E ?
            Iens_smp{nk_} = zeros(mp.nEs(nk_),I_);   % which neurons in ensemble I ?
            
            % Subtle question : in case of different nN for different runs,
            % how shall we weight the probability of picking an ensemble in
            % either of the runs ?     
            % => NO PERFECT SOLUTION, which is why nN should rather be
            % (close to) uniform across all the runs.
            
            % But anyway, we do the following 'first-order approximation':
            % %%%%%%%%%%%%%%%%%%%%%%%%%%%%%%%%%%%%%%%%%%%%%%%%%%%%%%%%%%%
            % Each recorded neuron should have the same probability of
            % being picked in each (overall) candidate ensemble [K+I].
            % %%%%%%%%%%%%%%%%%%%%%%%%%%%%%%%%%%%%%%%%%%%%%%%%%%%%%%%%%%%
            % TODO : find something smarter !?
            
            % Thus :
            prob_run_cdf = cumsum(nN)/sum(nN) ;
            
            for nsamp_ = 1:mp.nEs(nk_)
                
                % Pick the run (explanation above)
                nrun_ = find( prob_run_cdf > rand() , 1, 'first');
                nrun_smp{nk_}(nsamp_) = nrun_ ;
                
                % Pick candidate and test ensemble
                randNeurs = randperm( nN(nrun_), K_+I_ );
                Eens_smp{nk_}(nsamp_,:) = randNeurs(1:K_);
                Iens_smp{nk_}(nsamp_,:) = randNeurs(K_+(1:I_));
            end
        end
    end


% Subfunction : proper inner product by temporal kernel Ker
% %%%%%%%%%%%%%%%%%%%%%%%%%%%%%%%%%%%%%%%%%%%%%%%%%%%%%%%%%%%%%%%

%  tdim=temporal dimension in array A (must always be leading or trailing).
    function B = temp_avg(A,Ker,tdim)
        
        ndimm = max(tdim,ndims(A)); % ndim(A), robust to trailing ones
        switch tdim
            case 1 % leading
                B = innerprod(Ker, A, [2 ndimm], -1);   % small ext function
            case ndimm % trailing
                B = innerprod(A, Ker', [ndimm 2]);      % small ext function
            otherwise
                error('tdim should be leading or trailing');
        end
    end


end
