# Supplementary material for: On the Number of Neurons and Time Scale of Integration Underlying the Formation of Percepts in the Brain
Source: PLoS Comput Biol. 2015 Mar 20;11(3):e1004082. doi: 10.1371/journal.pcbi.1004082 (PMC4368836; doi:10.1371/journal.pcbi.1004082)
Supplement: S1 Compressed file archive — (GZ) [file pcbi.1004082.s002.gz › WohrerMachens14_code/matlab_code/infer_readout_scales.m]

%% infer_readout_scales
%
% Visualization part of the inference method presented in the article
% ("Case 2").
% This function must be called after the core computations have been
% peformed with function <compute_predictions.html
% compute_predictions>.

%%
function infer_readout_scales(baseDir, predFile, resFile, infer)

%% Usage
% *infer_readout_scales(baseDir, predFile, resFile, infer)*
%
% * |baseDir| (string) : base directory for the experiment.
% * |predFile| (string) : result file produced by function
% <compute_predictions.html compute_predictions>. (It must exist in |baseDir|.)
% * |resFile| (string) : output file for this function.
% * |infer| : Matlab structure defining additional parameters of the
% inference method (see below). As a special usage, set |infer=[]| to
% reload and display data from a preexisting |resFile|.

%% Additional parameters for the inference
%
% The "main" parameters of the method are defined when calling function
% *compute_predictions*. Here, structure |infer| defines
% additional parameters which allow to compare the "true" and "predicted"
% indicators (_Z_,  _q(u,t)_ and _V_), in order to estimate the most
% plausible readout parameters $K$, $w$, $t_R$, and $\sigma_d$.
%
% The following parameters finalize the computation of indicators _Z_,
% _q(u,v)_ and _V_:
%
% <html>
% <table border=1><tr>
% <td>infer.Ntot</td>
% <td> Integer: Full population size <i>Ntot</i>. This number is used to weight in
% the correct proportions the predicted choice signals within (ensemble E)
% and outside (ensemble I) the readout ensemble.<br>
% You may assume knowledge of the value (as in the article), or set it to
% <i>Inf</i> (more realistic, assumes that <i>K << Ntot</i>).</td></tr>
% <td>infer.bootcorrec_V</td>
% <td>Boolean: proceed to bootstrap-based correction on V ?<br>
% Very recommended in case of realistic recordings with relatively few
% trials.</td></tr>
% <td>infer.tSmooth</td>
% <td> Float: Characteristic time scale of the (Gaussian) temporal
% smoothing on indicator <i>q(u,t)</i>, in seconds.<br>
% It allows to decrease measurement noise in case of realistic recordings with
% relatively few trials. Leave empty for no smoothing.</td></tr>
% </table>
% </html>
%
% The following parameters specify the loss function which allows to
% compare "true" and "predicted" indicators. Each weight is expressed
% relative to (the inverse of) the corresponding indicator's "true" value.
%
% <html>
% <table border=1><tr>
% <td>infer.weight_Z</td>
% <td>Relative weight of indicator _Z_ in the loss function (default value: 1)</td></tr>
% <td>infer.weight_q</td>
% <td>Relative weight of indicator _q_ in the loss function (default value: 1)</td></tr>
% <td>infer.weight_V</td>
% <td>Relative weight of indicator _V_ in the loss function (default value: 1)</td></tr>
% </table>
% </html>
%
% The following parameters allow to perform a "pseudo-Bayesian" inference
% of the readout parameters (not shown in the article).
%
% <html>
% <table border=1><tr>
% <td>infer.cost2ll</td>
% <td>Conversion ratio from the cost function to a log-likelihood.</td></tr>
% <td>infer.prior.XX</td>
% <td>Various options to define the prior over the readout parameters. See
% comments in the code.</td></tr>
% </table>
% </html>
%
% Additional, optional parameters can be found in the comments of the
% function. They are about details of the inference method, not really
% interesting but left for reference.


%% Contents of |resFile|
% The data are stored in the general format:
%
%        XX(nb).[star/pred]([dimP dimX]) ,
%
% where XX is one of the following names: |Z / q / V / Q / correcV|,
% |star| indicates the "true" measures and |pred| the predictions, and |nb|
% runs from 1 to |nBoot|. Finally, |dimP| and |dimX| are array dimensions
% which take the following values :
%
%        dimP = [nKs nsigds nws ntRs] (for pred), [] (for star)
%        dimX = 1 (for Z, V, Q), nT^2 (for q)
%
% * Q is our notation for the (w,tR)-average of q (noted $\bar{\bar{q}}$ in the
% article). More generally, in the code, a capital letter indicates
% (w,tR)-averaging of the corresponding, lower-case quantity.
% * As an exception to the above formats, one has : Q(nb).star(1 1 nws ntRs)
% * 'correcV' is the bootstrap-based correction over _V_, to account for
% the finite number of recording trials (the correction method is detailed
% in the article).


%% Visualization of the results
% The main visualization tool is a GUI, which allows to display all the
% computed values for the indicators (except q(u,t), see below).
%
% * It can either display the _true_ value of the indicator, or its
% _predicted_ value as a function of the tested readout parameters. It can
% also display the _MSE_ between true and predicted value, or the
% associated _likelihood_.
% * You can choose the bounds of representation, and
% display the results for any of the tested resamplings (1 being the
% original samples).
% * Amongst the 4 tested parameters, two are chosen to vary along the X and
% Y axis.
% * The other 2 parameters are fixed, with one of the following methods:
%
% <html>
% <table border=1><tr>
% <td>"Max likelihood"</td>
% <td>Pick the "best" parameters, i.e., the ones corresponding to the
% argmin of the MSE function.</td></tr>
% <td>"Marginalize"</td>
% <td>Marginalize across all the possible values for the parameters,
% using the final ('posterior') likelihood function. [This is kind of ad
% hoc!]</td></tr>
% <td>"Manual value"</td>
% <td>Enter manually a specific value, in the form of two indices. [Pick
% them inside the correct bounds!]</td></tr>
% </table>
% </html>
%
%
% Two additional GUIs are also proposed:
%
% # Represent indicator _q(u,t)_, both in its true ("starred") and
% predicted versions. [The overall MSE between the two can be represented
% in the main GUI].
% # Represent the final set of parameters achieving the minimum of the MSE
% function. The actual estimator is represented as a red dot. The resampled
% estimators are represented as gray dots, and their covariance structure
% provides a confidence interval (in red) around the actual estimator.
%
% All GUIs used for visualization are stored in |matlab_code/visualization|.


% %%%%%%%%%%%%%%%%%%%%%%%%%%%%%%%%%%%%%%%%%%%%%%%%%%%%%%%%%%%%%%%%%%%%%%%%%%%
% %%%%%%%%%%%%%%%%%%%%%%%%%%%%%%%%%%%%%%%%%%%%%%%%%%%%%%%%%%%%%%%%%%%%%%%%%%%
% %%%%%%%%%%%%%%%%%%%%%%%%%%%%%%%%%%%%%%%%%%%%%%%%%%%%%%%%%%%%%%%%%%%%%%%%%%%


ip = infer ;

% Some optional parameters for the inference (fine tuning, not very
% interesting):

if ~isfield(ip,'prior')
    % Priors on the different readout parameters
    ip.prior.K = 'Uniform';         % '1/x' or 'Uniform'
    ip.prior.sigd = 'Uniform';      % only choice so far
    ip.prior.wtR = 'w<tR';          % 'w<tR' or 'Uniform'
end

if ~isfield(ip, 'whichSen')
    % Psychometry :  use square jnd or its inverse (the snr) ?
    ip.whichSen = 'jnd';            % 'jnd' or 'snr'
end

if ~isfield(ip, 'getSqrt')
    % Use squared or "linear"(sqrt) indicators Z and V ?
    ip.getSqrt = false;
end

if ~isfield(ip, 'kappa_version')
    % How to handle "kappa", conversion ratio from Percept to Choice ?
    % 0 => use the average prediction kappa(Z), as computed in predFile [recommended].
    % 1 => use kappa(Zstar) (true value), for all the predictions.
    % 2 => compute kappa(Z) from the average predicted Z.
    ip.kappa_version = 0;
end


% %%%%%%%%%%%%%%%%%%%%%%%%%%%%%%%%%%%%%%%%%%%%%%%%%%%%%%%%%%%%%%%


% %%%%%%%%%%%%%%%%%%%%%%%%%%%%%%%%%%%%%%
%          Various preparations
% %%%%%%%%%%%%%%%%%%%%%%%%%%%%%%%%%%%%%%

predmf = matfile([baseDir,predFile]);
mp = predmf.method ;
nBoot = predmf.nBoot_completed ;
head = predmf.head ;

% Temporal quantities
axT = head.axT ;
nT = length( axT );
tprec = 1e-6 ;                                      % roundoff precision (seconds)
Tbin = tprec* round( mean(diff(axT)) /tprec) ;      % time bin (rounded)
Tmin = axT(1) - Tbin ;
nToff = round( Tmin/Tbin );                         % offset (in bins) between time 0 and the beginning of axT (generally negative).
tR_bins = round( mp.tR_vals / Tbin );

nGlob = sum(head.nN);                               % Total recorded population

nKs = length(mp.K_vals);
nws = length(mp.w_vals);
ntRs = length(mp.tR_vals);
nsigds = length(mp.sigd_vals);


% %%%%%% Prior on parameters

if strcmp(ip.prior.K, '1/x')
    priK = 1./mp.K_vals' ;
    priK = priK/sum(priK) ;
else
    priK = ones(nKs,1)/nKs;
end

prisig = ones(1,nsigds)/nsigds;

if strcmp(ip.prior.wtR, 'w<tR')
    priwtR = bsxfun(@le,mp.w_vals',mp.tR_vals);
else
    priwtR = ones(nws,ntRs);
end
% normalization: same weight to all couples (not the only choice possible!)
priwtR = priwtR/sum(priwtR(:));

% and thus
ip.prior.array = bsxfun(@times, priK*prisig, shiftdim(priwtR,-2));


% %%%%% Tool : Expand all plottable arrays to the same (nKs,nsigds,nws,ntRs) size
    function arr = expand_arr( arr )
        arr= bsxfun(@times, arr, ones(nKs,nsigds,nws,ntRs));
    end


% %%%%%%%%%%%%%%%%%%%%%%%%%%%%%%%%%%%%%%
%          Compute the indicators
% %%%%%%%%%%%%%%%%%%%%%%%%%%%%%%%%%%%%%%

if isempty(infer) % rather than 'ip' (tricky!)
    load([baseDir,resFile], 'ip', 'Z', 'q', 'V', 'Q', 'post') ;  % reload preexisting results in resFile
    
    
else
    % TODO initialize output structures
    
    Ntot = ip.Ntot;                                     % Reminder : assumed full population size
    
    for nb = 1:nBoot    % GOAL : Never load more data than necessary, and avoid memory errors
        
        mydisp('Computing indicators, resampling number ',nb,' over ',nBoot);
        star = predmf.star(nb,1) ;
        pred = predmf.pred(nb,1) ;
        
        % Possibly change the usage of "kappa" :
        switch ip.kappa_version
            case 0      % average prediction over tested samples : already ok.
            case 1      % estimated from Zstar (same for all tested parameters)
                pred.kappa = head.kappafun( sqrt( star.Z2) , head.kfargs{:} );
            case 2      % estimated from the *average* predicted Z
                pred.kappa = head.kappafun( sqrt( pred.Z2) , head.kfargs{:} );
        end
        
        % From (bp, QQ, varBPI, etc) to unbiased estimators
        % %%%%%%%%%%%%%%%%%%%%%%%%%%%%%%%%%%%%%%%%%%%%%%%%%
        
        % Sensitivity (denoted as 'Z' in general) :
        if strcmp(ip.whichSen,'snr')
            Z(nb).star = star.snr ;
            Z(nb).pred = pred.snr ;
        else
            Z(nb).star = star.Z2 ;
            Z(nb).pred = pred.Z2 ;
        end
        
        % Choice signals :
        
        [B2(nb).star, D2(nb).star, B2D2(nb).star, q(nb).star, Q(nb).star] = ...
            compute_true_estimators(star) ;   % (subfunction at the bottom)
        
        % Weighting of E and I in the final predictions
        pE = mp.K_vals'/Ntot ;                   % (nKs, 1)
        
        [B2(nb).pred, D2(nb).pred, B2D2(nb).pred, q_p, Q(nb).pred, ...
             Q2(nb).pred, Xcorrec(nb).pred] = ...
            compute_pred_estimators(pE, star.B2, pred) ;    % (subfunction at the bottom)
                
        % Make some room !
        clear star pred
        
        % Predicted q : Only save it when nb = 1, because it's so big !
        if nb == 1
            q(nb).pred =  q_p ;
        end
        
        % As a result, compute the MSE for q right now !
        q(nb).MSE = ip.weight_q / mean(q(nb).star.^2, 5) * ...
            mean(bsxfun(@minus, q_p, q(nb).star) .^2 , 5);
        q(nb).lik =  ip.prior.array .* exp(-ip.cost2ll * q(nb).MSE);
        q(nb).lik = q(nb).lik / sum(q(nb).lik(:));
    end
    
    
    % Bootstrap-based correction on indicator V (at last !!)
    % %%%%%%%%%%%%%%%%%%%%%%%%%%%%%%%%%%%%%%%%%
    
    % "Type 1" correction [default] : on B, D and BD
    correc_on_BD = all(ip.bootcorrec_V ~= [0 2]) ;  % (2 being the special code for "type 2" correction)        
    var_B = get_bootcorrec(B2, correc_on_BD) ;      % (subfunction at the bottom)
    var_D = get_bootcorrec(D2, correc_on_BD) ;
    var_BD = get_bootcorrec(B2D2, correc_on_BD) ;
    
    
    % %%%%%%%%%%%%%%%%%%%%%%%%%%%%%%%%%%%%%%
    %   Parameter inference (MSE and likelihoods)
    % %%%%%%%%%%%%%%%%%%%%%%%%%%%%%%%%%%%%%%
    
    for nb = 1:nBoot
        
        % %%%%%%%%% AT LAST ! Compute V, including correction terms
        
        % AD HOC but rather efficient : for resamplings (nb>1), remove
        % TWICE the estimated correction.
        ncorrec = min(nb, 2) ;
        
        % "star" version
        
        B2un = B2(nb).star - ncorrec* var_B.star ;
        D2un = D2(nb).star - ncorrec* var_D.star ;
        V(nb).star = (Ntot-1)/((nGlob-1)*Ntot) * ...
            ( nGlob* (B2un.*D2un - Q(nb).star.^2) + ncorrec* var_BD.star ) ;
        
        % "pred" version
        
        B2un = B2(nb).pred - ncorrec* var_B.pred ;
        D2un = D2(nb).pred - ncorrec* var_D.pred ;
        
        Wcorrec.pred = bsxfun(@times, ...   all "var_BD"-related terms
            pE*(Ntot-nGlob)/((nGlob-1)*Ntot) + pE.^2 ./mp.K_vals', ...
            ncorrec* var_BD.pred(:,:,:,:,1))...
            + bsxfun(@times, ...
            (1-pE)*(Ntot-nGlob)/((nGlob-1)*Ntot) + (1-pE).^2 ./(Ntot-mp.K_vals') ,...
            ncorrec* var_BD.pred(:,:,:,:,2)) ;     
        
        V(nb).pred = ((Ntot-1)*nGlob)/((nGlob-1)*Ntot) * bsxfun(@times, B2un, D2un)...
            - Q2(nb).pred + Xcorrec(nb).pred + Wcorrec.pred...
            - (Ntot-nGlob)/((nGlob-1)*Ntot) * (...
            bsxfun(@times, pE, B2D2(nb).pred(:,:,:,:,1)) + bsxfun(@times, 1-pE, B2D2(nb).pred(:,:,:,:,2)));
    end
    
    
    % "Type 2" correction : directly on V
    if ip.bootcorrec_V == 2
        warning('You used the special code ip.bootcorrec_V = 2 ! I hope that was intentional.');
        var_V = get_bootcorrec(V, correc_on_V) ;
        for nb = 1:nBoot
            ncorrec = min(nb, 2) ;
            V(nb).star = V(nb).star - ncorrec* var_V.star ;
            V(nb).pred = V(nb).pred - ncorrec* var_V.pred ;
        end
    end
    
    for nb = 1:nBoot
        
        % Switch to linear versions of Z and V ?
        if ip.getSqrt
            Z(nb).star = sqrt( Z(nb).star );
            Z(nb).pred = sqrt( Z(nb).pred );
            V(nb).star = sqrt( V(nb).star );
            V(nb).pred = sqrt( V(nb).pred );
        end
        
        % Sensitivity
        Z(nb).star = expand_arr( Z(nb).star );                      % (to make it more simply plottable)
        Z(nb).MSE = ip.weight_Z ./ Z(nb).star.^2 .* ...
            (Z(nb).pred - Z(nb).star).^2 ;
        Z(nb).lik =  ip.prior.array .* exp(-ip.cost2ll * Z(nb).MSE);
        Z(nb).lik = Z(nb).lik / sum(Z(nb).lik(:));
        
        % q : already done
        
        % Q = q[w,tR] -- considered for reference
        Q(nb).star = expand_arr( Q(nb).star );                      % (to make it more simply plottable)
        Q(nb).MSE = ip.weight_q / mean(Q(nb).star(:).^2) * ...
            (Q(nb).pred - Q(nb).star).^2 ;
        Q(nb).lik =  ip.prior.array .* exp(-ip.cost2ll * Q(nb).MSE);
        Q(nb).lik = Q(nb).lik / sum(Q(nb).lik(:));
    
        % V
        V(nb).star = expand_arr( V(nb).star );                      % (to make it more simply plottable)
        V(nb).MSE =  ip.weight_V / mean(V(nb).star(:).^2) * ...
            ( V(nb).pred - V(nb).star ).^2 ;
        V(nb).lik =  ip.prior.array .* exp(-ip.cost2ll * V(nb).MSE);
        V(nb).lik = V(nb).lik / sum(V(nb).lik(:));
        
        % "Posterior :"
        post(nb).MSE = Z(nb).MSE + q(nb).MSE + V(nb).MSE ;
        post(nb).lik = ip.prior.array .* exp(-ip.cost2ll * post(nb).MSE);
        post(nb).lik = post(nb).lik / sum(post(nb).lik(:));
        isthere('post(nb).lik','NaN');
    end
    
    % Done. Save the final results to resFile
    save([baseDir,resFile], 'Z', 'q', 'V', 'Q', 'post', 'ip', '-v7.3');
end


disp('Computing argmin of MSE function.');

% order of first dimension: (K, sigd, w, tR)
argmin = zeros(4, nBoot);
star = [];                  % new usage for variable 'star'
for nb = 1:nBoot
    [~,idmin] = min( post(nb).MSE(:));
    [Kid,sid,wid,tRid] = ind2sub([nKs nsigds nws ntRs], idmin);
    argmin(1, nb) =  mp.K_vals(Kid);
    argmin(2, nb) =  mp.sigd_vals(sid);
    argmin(3, nb) =  mp.w_vals(wid);
    argmin(4, nb) =  mp.tR_vals(tRid);
    
    % Store the predicted argmins
    star(nb).K = Kid;
    star(nb).sigd = sid;
    star(nb).w = wid;
    star(nb).tR = tRid;
end


% NOT REALLY INTERESTING - TOO AD HOC
% disp('Posterior distribution over the parameters (mean and stdev):')
%
% K = mp.K_vals';
% sigd = shiftdim(mp.sigd_vals',-1);
% w = shiftdim(mp.w_vals',-2);
% tR = shiftdim(mp.tR_vals',-3);
%
% for nb = 1:nBoot
%     mydisp('On resampling number ', nb,' :');
%     llik = post(nb).lik;
%
%     K_est = sum(clmn( bsxfun(@times, K, llik) ));
%     K_conf = sqrt( sum(clmn( bsxfun(@times, K.^2, llik) )) - K_est^2 );
%     mydisp('K= ',K_est,' +/- ',K_conf);
%
%     sigd_est = sum(clmn( bsxfun(@times, sigd, llik) ));
%     sigd_conf = sqrt( sum(clmn( bsxfun(@times, sigd.^2, llik) )) - sigd_est^2 );
%     mydisp('sigd= ',sigd_est,' +/- ',sigd_conf);
%
%     w_est = sum(clmn( bsxfun(@times, w, llik) ));
%     w_conf = sqrt( sum(clmn( bsxfun(@times,w.^2,llik) )) - w_est^2 );
%     mydisp('w= ',w_est,' +/- ',w_conf);
%
%     tR_est = sum(clmn( bsxfun(@times, tR, llik) ));
%     tR_conf = sqrt( sum(clmn( bsxfun(@times,tR.^2,llik) )) - tR_est^2 );
%     mydisp('tR= ',tR_est,' +/- ',tR_conf);
%     pause
% end


% %%%%%%%%%%%%%%%%%%%%%%%%%%%%%%%%%%%%%%%%%%%%%%%%%%%%%
%      Print results, visualize various figures
% %%%%%%%%%%%%%%%%%%%%%%%%%%%%%%%%%%%%%%%%%%%%%%%%%%%%%


% 2D prediction plot functionality : predictions_gui.m/fig
% %%%%%%%%%%%%%%%%%%%%%%%%%%%%%%%

predictions_data.mp = mp ;
predictions_data.star = star;     clear star
predictions_data.Z = Z;           clear Z
predictions_data.V = V;           clear V
predictions_data.Q = Q;           clear Q
predictions_data.post = post;     clear post

predictions_data.q = rmfield(q,{'star','pred'});      % (because they cannot be plotted)
q_star = q(1).star ;
q_pred = q(1).pred ;
clear q

predictions_data.showPredTrueIntersec = true;
predictions_gui( {predictions_data} ) ;


% Argmin (of MSE) for the different resamplings : plotargmin_gui.m/fig
% %%%%%%%%%%%%%%%%%%%%%%%%%%%%%%%%%%%%%%%%%%%%%

plotargmin_data.mp = mp ;
plotargmin_data.argmin = argmin ;
plotargmin_gui( {plotargmin_data} ) ;


% Display the bitemporal profile q(u,t)
% %%%%%%%%%%%%%%%%%%%%%%%%%%%%%%%%%%%%%

plotq_data.mp = mp ;
plotq_data.axT = axT ;
plotq_data.q_star = q_star ;
plotq_data.q_pred = q_pred ;
plotq_gui( {plotq_data} ) ;


% %%%%%%%%%%%%%%%%%%%%%%%%%%%%%%%%%%%%%%%%%%%%%%%%%%%%%%
%
%                    Subfunctions
%
% %%%%%%%%%%%%%%%%%%%%%%%%%%%%%%%%%%%%%%%%%%%%%%%%%%%%%%


% % Estimate the measurement error on 'x', based on bootstrap resamplings
% %%%%%%%%%%%%%%%%%%%%%%%%%%%%%%%%%%%%%%%%%%%%%%%%%%%%%%%%%%%%%%%%%%%

    function var_x = get_bootcorrec(x2, doit)
        for which = {'star', 'pred'}
            x2_orig = x2(1).(which{1}) ;
            if nBoot > 1 && doit
                x2_boot = mean(cat(6, x2(2:end).(which{1})), 6);
                var_x.(which{1}) = x2_boot - x2_orig ;
            else
                var_x.(which{1}) = zeros(size(x2_orig));
            end
        end
    end


% % Retrieve and compute CC-related estimators : STAR version
% %%%%%%%%%%%%%%%%%%%%%%%%%%%%%%%%%%%%%%%%%%%%%%%%%%%%%%%%%%%%

    function [B2_, D2_, B2D2_, q_, Q_] = compute_true_estimators(s)
        
        B2_ = reshape(s.B2, [1 1 nws ntRs]);
        
        % D2, B2D2, q [raw]
        
        % Ensure correct dim format for everybody
        dimw = 1;                   % "where is the dimension for parameter w"?
        dimP = [1 1 nws ntRs];      % dimP stands for "number of parameter dimensions"
        dimPq = [1 1 1 1];          % special case of "q"
        
        q_ = s.bd ;
        D2_ = reshape(s.D2, dimP) ;
        B2D2_ = reshape(s.B2D2, dimP) ;
        
        % q, Q (temporal averaging / smoothing)
        
        [q_, Q_] = q_temporal(q_, dimw, dimP, dimPq) ;
        
    end


% % Retrieve and compute CC-related estimators : PRED version
% %%%%%%%%%%%%%%%%%%%%%%%%%%%%%%%%%%%%%%%%%%%%%%%%%%%%%%%%%%%%

    function [B2_, D2_, B2D2_, q_, Q_, Q2_, Xcorrec_] = compute_pred_estimators(pE, B2, s)
        
        B2_ = reshape(B2, [1 1 nws ntRs]);
        
        % D2, B2D2, q [raw]
        
        q_ = 0;
        D2_ = 0;
        B2D2_ = s.B2P2 ;        % WARNING ! Different structure of B2D2_ in the case 'pred'
        varBDI = s.B2P2(:,:,:,:,2) - s.QQ(:,:,:,:,2,2) ;
                                % WARNING !empirical variance, divided by I -- not I-1
        p_ = [pE(:), 1-pE(:)] ;
        % Ensure correct dim format for everybody
        dimw = 3;
        dimP = [nKs nsigds nws ntRs];
        dimPq = [nKs nsigds nws ntRs];
        
        % Average terms : xx = pE*xx_E + pI*xx_I
        for id = 1:2
            q_ = q_ + bsxfun(@times, reshape(p_(:,id),1,1,[]), s.bp(:,:,:,:,:,:,id)) ;
            D2_ = D2_ + bsxfun(@times, p_(:,id), s.P2(:,:,:,:,id)) ;
            B2D2_(:,:,:,:,id) = bsxfun(@times, p_(:,id), B2D2_(:,:,:,:,id)) ;
        end
        
        % Add the dependency on sigd
        q_ = bsxfun(@times, q_, shiftdim(s.kappa,-2)); 
        D2_ = bsxfun(@times, D2_, s.kappa.^2);
        B2D2_ = bsxfun(@times, B2D2_, s.kappa.^2);
        
        % q, Q (temporal averaging / smoothing)
        
        [q_, Q_] = q_temporal(q_, dimw, dimP, dimPq) ;
        
        % Q2, Xcorrec  [=> name from the article, supplementary S1]
        
        Q2_ = 0 ;
        for id=1:2
            for jd=1:2
                Q2_ = Q2_ + bsxfun(@times, p_(:,id).*p_(:,jd), s.QQ(:,:,:,:,id,jd));
            end
        end
        
        Xcorrec_ = bsxfun(@times, varBDI, ...
            (1-pE).^2 .* (Ntot-mp.K_vals'-mp.I_vals') ./ ((Ntot-mp.K_vals').*(mp.I_vals-1)') );
            
        % Add the dependency on sigd
        Q2_ = bsxfun(@times, Q2_, s.kappa.^2);
        Xcorrec_ = bsxfun(@times, Xcorrec_, s.kappa.^2);
    end


% Temporal treatment of indicator q (used both in "star" and "pred" versions)
% %%%%%%%%%%%%%%%%%%%%%%%%%%%%%%%%%%%%%%%%%%%%%%%

    function [q_, Q_] = q_temporal(q_, dimw, dimP, dimPq)
        
        if ip.tSmooth
            smoother = tempfilter(Tbin, ip.tSmooth, 'Gaussian');
        end
        
        Q_ = temp_avg(q_, 2+dimw);        % (w,tR)-average of first nT dimension
        Q_ = temp_avg(Q_, 1+dimw);        % (w,tR)-average of second nT dimension
        Q_ = reshape(Q_, dimP);
        
        % q
        if ip.tSmooth                           % smooth b's nT dimension
            q_ = smoother.apply(q_);
        end
        q_ = shiftdim(q_, 1);                   % b's nT dimension at the end
        
        if ip.tSmooth                           % smooth d's nT dimension
            q_ = smoother.apply(q_);
        end
        q_ = shiftdim(q_, 1);                   % d's nT dimension at the end
        
        dimT = nT^2;        % simpler to put all temporal info into 1 dimension
        q_ = reshape(q_, [dimPq dimT]);
    end 


% Compute (w,tR)-temporal averaging (again ! My gooood...)
% %%%%%%%%%%%%%%%%%%%%%%%%%%%%%%%%%%%%%%%%%%%%%%%%%%%%%%%%%

    function xavg = temp_avg(x, dimws)
        % x(nT,...) --> xavg(...)
        % dimws is the nws dimension in x (or the next free dimension, if x
        % has no dependency on (w,tR)).
        
        sx = [size(x) 1 1 1 1 1];           % a lot of trailing 1s to screw matlab
        sxavg = sx(2:end) ;                 % (for the moment)
        
        if sx(dimws) == 1 && sx(dimws+1) == 1
            nodep = true;               % x has no dependency on (w,tR)
            % but xavg always depends on w and tR
            sxavg(dimws-1) = nws;       % -1 : tricky
            sxavg(dimws) = ntRs;
            ndavg = dimws;              % final number of dimensions in xavg
        else
            nodep = false;
            ndavg = ndims(x)-1 ;        % final number of dimensions in xavg
        end
        
        xavg = zeros( sxavg );
        
        for nw = 1:nws
            for ntr = 1:ntRs
                
                % Time-averaging kernel for this (w,tR)
                rp.Tbin = Tbin ;
                rp.w = mp.w_vals(nw) ;
                rp.kernelType = mp.kernelType ;
                [wids, Ker] = temporal_extraction(rp);      % small ext function
                tids = tR_bins(ntr)- nToff + wids;
                
                % (use matlab's flexible reference/assignment functions)
                S.type = '()';
                code = num2cell(repmat(':', [1 ndavg])) ;   % {':',':',':'...} the correct number of times
                
                % yooo = innerprod( Ker, x(tids,... ,nw,ntr, ...) )
                if nodep
                    code{dimws-1} = 1 ;
                    code{dimws} = 1 ;
                else
                    code{dimws-1} = nw ;
                    code{dimws} = ntr ;
                end
                S.subs = [{tids} code] ;
                yooo = innerprod(Ker, subsref(x,S));
                
                % xavg(... ,nw,ntr, ...) = yooo
                code{dimws-1} = nw;
                code{dimws} = ntr;
                S.subs = code ;
                xavg = subsasgn(xavg, S, yooo);
            end
        end
    end

end
