# Supplementary material for: On the Number of Neurons and Time Scale of Integration Underlying the Formation of Percepts in the Brain
Source: PLoS Comput Biol. 2015 Mar 20;11(3):e1004082. doi: 10.1371/journal.pcbi.1004082 (PMC4368836; doi:10.1371/journal.pcbi.1004082)
Supplement: S1 Compressed file archive — (GZ) [file pcbi.1004082.s002.gz › WohrerMachens14_code/matlab_code/compute_individual_statistics.m]

%% compute_individual_statistics
% Compute the "individual statistics" for the recorded neurons (tuning
% signals, JPSTHs, CC curves), from raw experimental data.
% These individual statistics are the basic data required by the
% inference method in <compute_predictions.html compute_predictions>. 
%
% * The context is the same as in the article:  a 2AFC discrimination task
% with a single scalar stimulus and a fixed threshold.
% * The raw experimental data must accessible by the program in "standard"
% format, as detailed below.
% * The individual neuron statistics are saved in a |statDir| architecture,
% which can be read by function <compute_predictions.html
% compute_predictions>.

%%
function compute_individual_statistics(baseDir, statDir, expe, stat, compVersion)

%% Usage
% *compute_individual_statistics(baseDir, statDir, expe, stat,
% compVersion)*
%
% * |baseDir| (string) : base directory for the experiment.
% * |statDir| (string) : sub-directory of |baseDir| where all individual
% neuron statistics will be saved.
% * |expe| : Matlab structure providing access to the raw data (see
% sections below). 
% * |stat| : Matlab structure providing the additional parameters
% required to compute the statistics (see final section).
% * |compVersion| : optional argument defining the way of parsing the data
% (see comments inside the code).


%% Output
% A |statDir| architecture, as detailed
% <compute_predictions.html#statdir here>. 


%% General structure of the experimental task
% * The experimental task considered comprises a finite number
% of _*experimental conditions*_, that is, a set of trials which are
% similar from the point of view of the experimenter, and over which it is
% natural to perform averaging.
% * On each trial, the animal makes a particular _*report*_.
% The programs herein are tuned to the classic 2AFC task, where the report
% is binary (extensions to other types of report would only require
% relatively little changes). 
% * The recordings are segregated into a number of experimental _*runs*_,
% i.e., a set of trials during which the same neurons were recorded.
% Typically, a run would correspond to one day's worth of 
% neural recordings, before the electrodes are removed until the next
% session. 
% * For generality, we allow the data from a single run to be
% segregated into a number of _*subfiles*_, e.g. for memory issues.


%%  Contents of input structure |expe|
% Input structure |expe| provides all contextual informations about the
% experiment, and how to access the raw data. It must define all
% the following fields: 
%
% <html>
% <table border=1><tr>
% <td>expe.type</td>
% <td>'2AFC' is the only choice so far!</td></tr>
% <td>expe.nCond</td>
% <td>Number of experimental conditions in the data set.</td></tr>
% <td>expe.stimVals</td>
% <td>Vector of size (nCond, 1), providing the stimulus value used in each
% experimental condition.<br>
% (Note that two different conditions may provide
% the same stimulus value, although they are not equivalent with respect
% to some other aspect of the task.)</td></tr>
% <td>expe.nRuns</td>
% <td>Number of experimental runs in the data set.</td></tr>  
% <td>expe.nFiles</td>
% <td>Vector of size (nRuns, 1), giving the number of subfiles associated to each run.</td></tr>  
% <td>expe.nN</td>
% <td>Vector of size (nRuns, 1), giving the number of neurons
% (simultaneously) recorded in each of the runs.<br>
% (Ideally, each run should provide the same number of neurons, to ensure
% that all neurons in the experiment are statistically equivalent.)</td></tr>
% <td>expe.get_raw</td>
% <td>Handle to the external function in charge of providing "standard"
% access to the raw data, as described below.</td></tr>   
% <td>expe.grargs</td>
% <td>Cell array containing all the contextual arguments required by
% function <bf>expe.get_raw</bf>.<br>
% We will then access the raw data with the generic call:<br>
% [ spikelist , condlist , choicelist ] = expe.get_raw( nrun , nfile , expe.grargs{:} )
% </td></tr>    
% </table>
% </html>

% function <bf>expe.get_raw</bf>.<br>
% We will then access the raw data with the generic call:<br>
% [ spikelist , condlist , choicelist ] = expe.get_raw( nrun , nfile , expe.grargs{:} )
% </td></tr>    
% </table>
% </html>


%% "Standard" access to the raw data
% The raw experimental data consist of the neural spike trains and
% animal report, on each experimental trial.
%
% Since experimental data can be stored in several ways, we do not impose a
% specific storage for this raw data. Instead, we simply require that the
% user provide _access_ to the raw data, by writing an external function
% with the following signature:
%
% |[spikelist , condlist , choicelist ] = my_get_raw( nrun , nfile , arg1 ,
% arg2 , ...)|
%
% * Function name:  |my_get_raw| is just an example. The user can choose any
% name, as long as they specify the function handle in structure |expe|
% accordingly. For example, here, they would define:
%  |expe.get_raw = @my_get_raw|.
% * For the synthetic LIF simulations presented in the article, the "standard" access
% function is called <simul_get_raw.html simul_get_raw>.
% * Required input: The two first integers indicate the experimental run,
% and  subfile, from which the data must be extracted.
% * Remaining inputs : depend on the user's specific requirements for
% the |my_get_raw| function. For example, they could indicate the
% directory where the measures are stored, some categorical information
% regarding the experiment in question, etc.
% * Required function ouput : 
%
% <html>
% <table border=1><tr>
% <td>spikelist</td>
% <td>Matrix of size (nSpikes, 3), containing all recorded spikes in the
% file, across all trials and neurons (so nSpikes is generally a
% large number).<br>
% <b>Each line of spikelist must take the form [time  neuron
% trial]</b>.<br> 
% The first number indicates the time of the spike, in seconds,
% relative to some reference time « 0 » in the trial.<br>
% The second number is the index of the firing neuron.<br> 
% The third number is the index of the
% trial where the spike occured.</td></tr>
% <td>condlist</td>
% <td>Vector of size (nTrials, 1), specifying the experimental condition
% that was used on each trial.<br>
% For example, with 5 possible conditions :
% condlist = [2 5 5 3 1 4, etc ].</td></tr>
% <td>choicelist</td>
% <td>Vector of size (nTrials, 1), specifying the animal's final choice on
% each trial.<br> 
% For example, with a binary choice : choicelist = [0 1 1 0 0 1
% , etc ].</td></tr>
% </table>
% </html>


%% Contents of input structure |stat|
% Input structure |stat| provides additional parameters required to compute
% the statistics. It must define the following fields : 
%
% <html>
% <table border=1><tr>
% <td>stat.axT</td>
% <td>Discretized time axis, as a set of linear time bins : <i>axT = Tmin :
% Tbin : Tmax.</i><br>
% The time bins must be expressed in seconds, relative to the reference
% time « 0 » on each trial (which typically corresponds to stimulus
% onset).<br> In the arrays that will be constructed to store the
% individual neuron statistics, all temporal dimensions will have size
% <i>nT := length(axT)</i>.</td></tr> 
% <td>stat.nBoot</td>
% <td>Number of resamplings created. See the doc of
% <b>compute_predictions</b>
% for more details.</td></tr>
% <td>stat.includedConds</td>
% <td>Boolean vector of size (expe.nCond, 1), precising which experimental
% conditions should be used to compute neural tuning (b), JPSTH (C) and
% Choice Cov (d).<br>
% Leave empty for default behavior : include all conditions (as in the
% article).</td></tr>
% </table>
% </html>
%
%% Remarks
%
% * This function also computes additional
% quantities which are not directly required by function
% <compute_predictions.html compute_predictions>.
% Namely, the PSTH for each neuron, and the psychometric curve for the
% animal in each run. 
% * All the statistics computed by this function can be
% visualized thanks to function <visualize_statistics.html visualize_statistics>.
% * In the case of the synthetic LIF simulations from the article,
% structure |expe| is created by function
% <simul_build_experiment.html simul_build_experiment>.
% * *Special usage:* To create additional resamplings in a preexisting
% |statDir| , pass as input the structure |stat| contained in
% |statDir/0_header.mat|, but set |stat.nBoot| to the larger, desired number of
% resamplings. This will create the supplementary files |[n].mat| inside
% |statDir| (see <compute_predictions.html#statdir here>).
% * The inference method can be applied, with minimal modifications, to
% other types of experiments. For example, the 2-stimulus discrimination
% task of Romo and colleagues. In this case, function
% *compute_individual_statistics* cannot be used directly to create the
% |statDir| architecture. However, much of its contents could be recycled to
% write an equivalent function for the new type of task.


% %%%%%%%%%%%%%%%%%%%%%%%%%%%%%%%%%%%%%%%%%%%%%%%%%%%%%%%%%%%%%%%%%%%%%%%%%%%
% %%%%%%%%%%%%%%%%%%%%%%%%%%%%%%%%%%%%%%%%%%%%%%%%%%%%%%%%%%%%%%%%%%%%%%%%%%%
% %%%%%%%%%%%%%%%%%%%%%%%%%%%%%%%%%%%%%%%%%%%%%%%%%%%%%%%%%%%%%%%%%%%%%%%%%%%


% "statDit" architecture for saving the data :
% The required contextual information will be saved in
%       [baseDir]/[statDir]/0_header.mat
% Individual neuron statistics, for the n-th resampling, will be saved as
%       [baseDir]/[statDir]/[n].mat
% under the format required by function compute_predictions.m


ep = expe ;
sp = stat ;

if nargin < 5
    % Comp version
    % 0-> compute recspikes for every bootstrap repetition
    %      [faster for few bootstrap repetitions, no temporary files]
    % 1-> compute recspikes once, then save/load from a temporary file
    %      [faster for several bootstrap repetitions]
    compVersion = 1;
end


% %%%%%%%%%%%%%%%%%%%%%%%%%%%%%%%%%%%%%%%%%%%%%%%%%%%%%%%%%%%%%%%


% Internal stuff, names and formats...

% Directories

if baseDir(end) ~= '/'
    baseDir = [baseDir,'/'];
end
if statDir(end) ~= '/'
    statDir = [statDir,'/'];
end

% For internal use, ensure column format

includedConds = sp.includedConds(:) ;
includedStims = ep.stimVals( includedConds ) ;

% Neuron / file indexing

nRuns = ep.nRuns ;
if length(ep.nFiles) == 1
    nFiles = ep.nFiles *ones(nRuns, 1);
else
    nFiles = ep.nFiles ;
end
if length(ep.nN) == 1       % good :)
    nN = ep.nN *ones(nRuns, 1);
else                        % bad :(
    nN = ep.nN ;
end

% Temporal axis, and derived quantities
% axT = Tmin+Tbin : Tbin : Tmax , of total length nT

axT = sp.axT ;
nT = length(axT);
tprec = 1e-6 ;                                      % roundoff precision (seconds)
Tbin = tprec* round( mean(diff(axT)) /tprec) ;      % time bin (rounded)
Tmin = axT(1) - Tbin ;
nToff = round( Tmin/Tbin );                         % offset (in bins) between time 0 and the beginning of axT (generally negative).


% The following fields will be computed, and added to "sp" before saving.

firstTime = ~isfield(sp, 'nBoot_completed');
% This is the marker of a "first time" call to the function.
% If "sp.nBoot_completed" already exists, then "sp" is a reloaded
% structure (with the goal of adding resamplings), and all the
% following fields are already defined.

if firstTime
    
    % Delete whatever might already exist in the statDir
    if exist([baseDir,statDir], 'dir') == 7
        rmdir([baseDir,statDir], 's');
    end
    % (re)-create the statDir
    mkdir([baseDir,statDir]);
    
    
    % Keep track of advancement, in case of a program interruption.
    % Also allows to add supplementary resamplings to a preexisting statFile.
    % This is the value that will be saved as 'nBoot' inside the header file.
    sp.nBoot_completed = 0;
    
    
    % Number of trials used in each run+condition+file
    sp.allTrials = cell(nRuns, ep.nCond) ;
    for nr = 1:nRuns
        sp.allTrials(nr,:) = repmat({zeros(nFiles(nr),1)}, [1 ep.nCond]);
    end
    
    
    % Indices of the trials used for each resampling.
    %   sp.iResamp{nrun,nboot}{nfil} = [1 1 1 3 4 5 5 etc.]'
    %                                   \--> trial indices inside file (nrun,nfil).
    sp.iResamp = cell(nRuns, sp.nBoot);
    for nr = 1:nRuns
        sp.iResamp{nr,1} = cell(nFiles(nr), 1);     % minimal initialization
    end
    % sp.iResamp will be created (or extended to a larger nBoot) after the
    % original samples have been parsed once.
    
    
    % Keep track of all conditions in all runs (+files), to produce the resampling
    %    sp.allConds{nrun}{nfil} = [1 4 2 3 ... ]
    %                                   \--> experimental condition in each trial
    sp.allConds = cellfun(@(n)cell(n,1), num2cell(nFiles), 'UniformOutput', false) ;
end


% The 'header' information will be saved in "statDir/0_header"
head = [];
% General purpose info
head.nRuns = nRuns ;
head.nN = nN ;
head.axT = axT ;

% The following variables will be computed after the original samples have
% been parsed once :
% head.nTrials      For Bayesian regularization
% head.muref        Reference threshold for the animal
% head.kappafun     Conversion ratio from 'Percept' to 'Choice' (see bottom of the file)

% The following variable will be updated after each bootstrap repetition :
head.nBoot = 0;     % Number of completed resamplings


% Check that it is possible to allocate enough memory on the hard drive,
% to avoid later problems.
% If this step fails, you must make nRuns, nN or nT smaller.

filename = [baseDir,statDir,'test.mat'];
if exist(filename, 'file') == 2
    delete(filename);
end
statmat = matfile(filename, 'Writable', true);
for nr = 1:nRuns
    statmat.(['C_',num2str(nr)]) = zeros (nN(nr)*nT, nN(nr)*nT + 10) ;
end
clear statmat ;
delete(filename);


% Temporary storage
if compVersion == 1         
    tmpDir = [baseDir,statDir,'tmp/'];
    mkdir(tmpDir);
end


% %%%%%%%%%%%%%%%%%%%%%%%%%%%%%%%%%%%%%%%%%%%%%%%%%%%%%%
% %%%%%%%%%%%            GO!          %%%%%%%%%%%%%%%%%%
% %%%%%%%%%%%%%%%%%%%%%%%%%%%%%%%%%%%%%%%%%%%%%%%%%%%%%%


startBoot = sp.nBoot_completed + 1 ;

for nb = startBoot : sp.nBoot
    
    if nb == max(startBoot, 2)                  % create/update the resampling !
        sp = create_resampling(sp);             % (subfunction at the bottom)
    end
    
    % Statistics storage format:
    
    % Stored in a different file for each bootstrap repetition (memory issues).
    % Repetition 1 (original samples) is in file [baseDir]/[statDir]/1.mat, etc.
    
    % Even like that, we cannot always load the full file in memory.
    % Hence, we access it directly through a 'matfile' object, named statmat.
    % In statmat, experimental run 1 corresponds to variables 'XX_1', etc.
    
    filename = [baseDir,statDir,num2str(nb),'.mat'];
    if exist(filename, 'file') == 2
        delete(filename);                   % remove previous file, if it existed
    end
    statmat = matfile(filename, 'Writable', true);
    statmat.bootid = nb;                    % remember bootstrap index.
    
    % 'Global' psychometric count (as opposed to a count run-by-run)
    psy_glob = 0 ;
    
    % Fastest option with the 'statmat' approach :
    % (1) Process every experimental run one after the other
    % (2) Load every file, again and again (except if compVersion == 1)
    
    for nr = 1:nRuns
        
        nN_ = nN(nr);
        
        % General-purpose first-order statistics.
        % (Not directly used by the inference method, but good to have.)
        
        r_ = zeros(nN_, nT, ep.nCond);  % PSTH
        psy_ = zeros(ep.nCond, 1);      % Psychometric curve (for this run)
        
        % Second-order statistics, directly used by the inference method.
        % They are computed only from the conditions in sp.includedConds.
        
        b_ = zeros(nN_, nT);            % Tuning signal
        C_ = zeros( nN_*nT );           % JPSTH (huge fellow)
        d_ = zeros(nN_, nT);            % Choice Cov
        
        for nfil = 1:nFiles(nr)
            
            mydisp('Boot ',nb,', Run ',nr,', File number ',nfil);
            
            if nb == startBoot || ~isempty(sp.iResamp{nr,nb}{nfil})   % else, skip the file (but always parse it on the first nb)
                
                mydisp('Extracting raw data of the recorded spikes');
                if nb == startBoot || compVersion == 0
                    
                    % Recover the raw data in this file [note the generic form]
                    [spikelist, condlist, choicelist] = ep.get_raw(...
                        nr, nfil, ep.grargs{:}) ;
                    nTrialfile = length(condlist) ;
                    
                    % Recorded spike trains, in array format
                    recspikes  = spikes_to_array(spikelist, ...         (external function)
                        Tbin, nToff, nT, nN_, nTrialfile, [2 1 3]);   % (nN, nT, nTrialfile)
                    
                    % Store all experimental conditions
                    % (always required for function create_resampling())
                    if nb == 1
                        sp.allConds{nr}{nfil} = condlist ;
                    end
                    
                    if compVersion == 1             % save on first visit
                        save([tmpDir,num2str(nr),'_',num2str(nfil)], 'choicelist', 'recspikes');
                    end
                    
                else % compVersion = 1 and info already saved
                    load([tmpDir,num2str(nr),'_',num2str(nfil)], 'choicelist', 'recspikes');
                    condlist = sp.allConds{nr}{nfil};
                end
                
                mydisp('Updating spike statistics with this file');
                % (with a possible resampling)
                
                if nb == 1
                    samples = 1:size(recspikes,3) ;         % all original samples, no resampling
                    sp.iResamp{nr,1}{nfil} = samples;       % not used, but let's be coherent
                else
                    samples = sp.iResamp{nr,nb}{nfil} ;     % resampling for this nb
                end
                spikes_rs = recspikes( :,:,samples );       % (nN, nT, nsamples)
                cond_rs = condlist( samples );
                choice_rs = choicelist( samples );
                
                % First-order statistics : compute for all conditions
                
                for nc = 1:ep.nCond
                    thiscond = (cond_rs == nc);
                    sp.allTrials{nr,nc}(nfil) = sum(thiscond) ;                % Number of trials
                    r_(:,:,nc) = r_(:,:,nc) + sum(spikes_rs(:,:,thiscond),3);  % PSTH
                    psy_(nc) = psy_(nc) + sum(choice_rs(thiscond));            % Psychometric curve
                end
                
                % Second-order statistics : focus only on "included" conditions
                
                trials_inc = find( includedConds(cond_rs) );    % trials corresponding to included conditions
                spikes_inc = spikes_rs( :,:,trials_inc );
                stim_inc = ep.stimVals(cond_rs( trials_inc ));
                choice_inc = choice_rs( trials_inc );
                
                b_ = b_ + innerprod(spikes_inc, stim_inc, [3 2]);    % Tuning
                d_ = d_ + innerprod(spikes_inc, choice_inc, [3 2]);  % Choice cov
                spikes_inc = reshape(spikes_inc, nN_*nT, []);        % Horrible...
                C_ = C_ + (spikes_inc * spikes_inc') ;               % ...JPSTH
                
            end
        end
        
        % Done for that experimental run + resampling !
        % Finalize all statistics, and save.
        
        % Psychometric count, across runs
        psy_glob = psy_glob + psy_ ;
        
        % Number of trials
        trialcount = cellfun(@sum, sp.allTrials(nr,:))' ;               % (nCond, 1)
        
        % First-order statistics
        
        nstr = num2str(nr) ;
        
        psy_ = psy_ ./ trialcount ;
        r_ = bsxfun(@rdivide, r_, reshape(trialcount, [1 1 ep.nCond])) ;
        statmat.(['psy_',nstr]) = psy_ ;
        statmat.(['r_',nstr]) = r_ ;
        
        % Second-order statistics : now, focus only on included conditions
        
        r_ = r_(:,:,includedConds);
        psy_ = psy_(includedConds);
        nTri = sum(trialcount(includedConds));
        condProb = trialcount(includedConds) / nTri ;
        correc =  nTri / (nTri-1) ;         % correction term to ensure unbiasedness
        
        % Tuning
        r_m = innerprod(r_, condProb, [3 2]);
        stim_m = includedStims' * condProb ;
        stim_m2 = (includedStims.^2)' * condProb ;
        statmat.(['b_',nstr]) = (b_/nTri - r_m * stim_m) / (stim_m2 - stim_m.^2) ;
        % While we're at it, also save stimulus variance (can be handy!)
        statmat.(['stimvar_',nstr]) = correc* (stim_m2 - stim_m.^2) ;
        
        % Choice cov
        prodpred = innerprod(r_, psy_ .* condProb, [3 2]);
        statmat.(['d_',nstr]) = correc* (d_/nTri - prodpred) ;
        
        % JPSTH
        r_resh = reshape(r_, [], length(includedConds)) ;   % (nN_*nT , nCondInc)
        prodpred = r_resh * bsxfun(@times, r_resh', condProb) ;
        statmat.(['C_',nstr]) = correc* reshape( C_/nTri - prodpred , [nN_ nT nN_ nT]);
        
    end
    
    % All experimental runs have been parsed!
    
    mydisp('Done (with this bootstrap repetition). Saving !');
    
    % Overall number of trials used
    trials_RunCond = cellfun(@sum, sp.allTrials) ;    % (nRun, nCond)
    trials_Cond = sum(trials_RunCond,1)' ;            % (nCond, 1)
    
    % Overall psychometry (on all conds) and JND (on includedConds)
    psy_glob = psy_glob ./ trials_Cond ;
    statmat.psy_glob = psy_glob ;
    [Z_, mu_] = get_limen( ...
        psy_glob(includedConds), includedStims, ...
        std(includedStims), mean(includedStims), 100) ;                  % (external function)
    statmat.Z = Z_ ;
    statmat.mu = mu_ ;
    
    clear statmat               % finished loading into the file
    
    sp.nBoot_completed = nb;    %  Important for potential reloads
    if nb == 1
        sp.muref = mu_ ;        % Reference threshold for the animal (computed on original samples)
    end
    
    % Update the 'header' information
    
    % For Bayesian regularization
    head.nTrials = sum(trials_RunCond(:,includedConds), 2);     % (nRun, 1)
    
    % Conversion ratio kappa (Percept covariance -> Choice covariance)
    stimProb = trials_Cond(includedConds) / sum(head.nTrials) ;
    head.kappafun = @kappafun_2AFC ;                            % external function
    head.kfargs = {sp.muref, includedStims, stimProb} ;
    % [Note : we use the *animal*'s best fitting threshold "muref" in
    %  function kappa. This allows for a fairer comparison of true
    %  values and predictions, in case the animal has a bias towards one
    %  of the two buttons.]
    
    head.stat = sp ;
    head.expe = ep ;
    head.nBoot = nb ;           %  Completed bootstrap repetitions so far.
    
    save([baseDir,statDir,'0_header.mat'],'-struct','head');
    
end

% Empty tmp dir
rmdir(tmpDir, 's');


% %%%%%%%%%%%%%%%% SUBFUNCTIONS %%%%%%%%%%%%%%%%%%%%%%


% %%% Subfunction : Create resampling indices

% The function must be called once that sp.nBoot_completed >= 1.
% It creates sp.iResamp{nrun,nb} for all nb > sp.nBoot_completed.

% The resampling preserves the number of trials in each experimental
% condition, in order to avoid potential biases due to neural tuning to the
% different conditions.

    function sp = create_resampling(sp)
        
        nRuns_ = size(sp.allTrials, 1);
        nCond_ = size(sp.allTrials, 2);
        
        for nr_ = 1:nRuns_
            nFiles_ = length(sp.allConds{nr_});
            
            for nb_ = sp.nBoot_completed+1 : sp.nBoot
                sp.iResamp{nr_,nb_} = cell(nFiles_, 1);     % initialize
                
                for nc_ = 1:nCond_
                    nTrcum = [0; cumsum(sp.allTrials{nr_,nc_})] ;   % (1+nFiles(nr),1)
                    nTr = nTrcum(end);                              % number of trials with this cond (in the run)
                    
                    % (1) Resampling, for each experimental condition
                    
                    kwak = randi(nTr, [nTr 1]);         % THE resampling
                    [~,orig] = histc(kwak, 1+nTrcum);   % for each trial : origin file
                    repid = kwak - nTrcum(orig);        % for each trial : which repetition of cond inside the file
                    
                    % (2) Reexpress with global trial ids, in each file
                    
                    for nfil_ = 1:nFiles_
                        trcond = find(sp.allConds{nr_}{nfil_} == nc_);
                        % add the corresponding trials to the resampling
                        sp.iResamp{nr_,nb_}{nfil_} = [sp.iResamp{nr_,nb_}{nfil_} ; ...
                            trcond( repid( orig == nfil_ )) ];
                    end
                end
                
                % Done for this run+resampling. Check that everything went well.
                
                % (1) Check total number of trials
                if sum(cellfun(@length, sp.iResamp{nr_,nb_})) ~= ...
                        sum(cellfun(@length, sp.iResamp{nr_,1}))
                    error('Something wrong with the resampling !');
                end
                
                % (2) Check number of trials for each condition
                allconds_rs = [];
                for nfil_ = 1:nFiles_
                    allconds_rs = [allconds_rs ; ...
                        sp.allConds{nr_}{nfil_}(sp.iResamp{nr_,nb_}{nfil_})];  %#ok<AGROW>
                end
                for nc_ = 1:nCond_
                    count_rs = sum( allconds_rs == nc_ );
                    if count_rs ~= sum(sp.allTrials{nr_,nc_})
                        error('Something wrong with the resampling !')
                    end
                end
            end
        end
    end


end
