# Supplementary material for: On the Number of Neurons and Time Scale of Integration Underlying the Formation of Percepts in the Brain
Source: PLoS Comput Biol. 2015 Mar 20;11(3):e1004082. doi: 10.1371/journal.pcbi.1004082 (PMC4368836; doi:10.1371/journal.pcbi.1004082)
Supplement: S1 Compressed file archive — (GZ) [file pcbi.1004082.s002.gz › WohrerMachens14_code/matlab_code/launch_analysis_lif.m]

function launch_analysis_lif

%LAUNCH_ANALYSIS_LIF Launch the whole analysis on the LIF simulations :
%   (1) define the true perceptual report
%   (2) launch the inference method

% Directory for the experiment
baseDir = 'DATA/lif_simulation_1/';


% Greetings !!
mydisp(' ');
mydisp(sprintf(['Welcome. This script will proceed to the full inference analysis,\n'...
    'based on the LIF simulation data stored in the following folder:']));
mydisp(baseDir);
mydisp(' ');
mydisp(sprintf(['Do not hesitate to look at the code for this script: it contains\n'...
    'commented examples on how to use the various functions.']));
mydisp(' ');
mydisp(sprintf(['Once we have computed all "individual statistics" for the neurons\n'...
    '(PSTHs, JPSTHs, Choice Cov curves, etc.), do you want to VISUALIZE\n'...
    'them before pursuing the inference method?']));
mydisp(' ');
doViz = input('y [yes], anything else [no] : ', 's');
mydisp(' ');
mydisp('Ok ! Here we go.')


%%%%%%%%%%%%%%%%%%%%%%%%%%%%%%%%%%%%%%%%%%%%%%%%%%%%%%%%%%%%%%%%%%%%%%%%%%%
%%
%% [I] Define the perceptual report, and "standard" access to the raw data
%%
%%%%%%%%%%%%%%%%%%%%%%%%%%%%%%%%%%%%%%%%%%%%%%%%%%%%%%%%%%%%%%%%%%%%%%%%%%%

% This part is specific to our synthetic LIF simulations

mydisp(' ');
mydisp('PART I -- DEFINE THE REPORT AND PREPARE THE DATA');

expeFile = '1_expe' ;

% True readout/report parameters
report.type = 'Binary';             % 'Binary' or 'Continuous'
report.thresh = 30;                 % threshold (only for binary report)
report.kernelType = 'Window';       % 'Window' or 'Exp'
report.K = 40;                      % number of (random) neurons used for readout
report.w = .05;                     % integration length (sec)
report.tR = .1;                     % (mean) extraction time (sec)
report.sigD = 2;                    % additional decision-noise (stdev, stimulus units)
report.sigR = 0;                    % [trial-to-trial std for extraction time (sec)][optional]

% Details : numerics + learning
report.fileIDs_train = 31:50;       % ID range of the mpd files FOR LEARNING
report.Tbin = .01;                  % in seconds : bin size for the extraction
report.doBayes = true;              % compute readout vector with Bayesian regularization
report.EPSI = 1e-6;                 % regularization, only if doBayes == false

% Data parameters
data.fileIDs_meas = reshape(1:6*5, [5 6]);    % ID range of the mpd files FOR THE MEASURES [size (nRuns,nFiles)]
data.nN = 100;                      % Number of (simultaneously recorded) neurons in each run
data.subOverlap = false;            % Can neurons from different runs overlap?

% And thus
simul_build_experiment(baseDir, expeFile, report, data);
expe = load([baseDir, expeFile]);   % main output of the above function


%%%%%%%%%%%%%%%%%%%%%%%%%%%%%%%%%%%%%%%%%%%%%%%%%%%%%%%%%%%%%%%%%%%%%%%%%%%
%%
%% [II] Compute all individual neuron statistics required for inference
%%
%%%%%%%%%%%%%%%%%%%%%%%%%%%%%%%%%%%%%%%%%%%%%%%%%%%%%%%%%%%%%%%%%%%%%%%%%%%

% Starting from here, the code is common to any data from a 2AFC task like
% the one exposed in the article -- with "standard" access to the raw data.

mydisp(' ');
mydisp('PART II -- COMPUTE INDIVIDUAL NEURON STATISTICS');

% Normal use : define new statistics
statDir = '1_stats/';
stat.axT = -.1 : .01 : .25 ;               % discretizaton time axis (seconds)
stat.includedConds = 1:expe.nCond ;        % include all conditions by default.
stat.nBoot = 10 ;                          % required number of resamplings 
                                           % [WARNING: the whole analysis time is linear wrt nBoot]

% Alternative use : recover preexisting statistics, and add resamplings
% load([baseDir,statDir,'0_header'], 'stat') ;
% stat.nBoot = 15 ;

% In all cases :
compute_individual_statistics(baseDir, statDir, expe, stat, 1);

% If required :
mydisp(' ');
if strcmp(doViz, 'y')
    mydisp('AS REQUIRED : VISUALIZE INDIVIDUAL NEURON STATISTICS');
    visualize_statistics(baseDir, statDir, .003) ;
    close all
else
    mydisp('Skipping the visualization.')
end


%%%%%%%%%%%%%%%%%%%%%%%%%%%%%%%%%%%%%%%%%%%%%%%%%%%%%%%%%%%%%%%%%%%%%%%%%%%
%%
%% [III] Inference method : Compute the predictions for a varying set of
%%                          tested readout parameters.
%%
%%%%%%%%%%%%%%%%%%%%%%%%%%%%%%%%%%%%%%%%%%%%%%%%%%%%%%%%%%%%%%%%%%%%%%%%%%%

% Starting from here, the code is common to any data for which the user 
% has computed the individual statistics required by the inference method.
% [ Namely : b_i(t), C_ij(t,u), d_i(t), Z and function z -> kappa(z) ]

% This may include other types of tasks than the one exposed in the
% article, with minimal modifications.

mydisp(' ');
mydisp('PART III -- COMPUTE THE METHOD''S PREDICTIONS (this can take HOURS !)');

predFile = '1_predictions';

% Method parameters
method.K_vals = 10:10:90;
method.w_vals = .01:.01:.1 ;                    % Seconds. Please use multiples of the bin in stat.axT.
method.tR_vals = .01:.01:.2;                    % Seconds. Please use multiples of the bin in stat.axT.
method.sigd_vals = 0:.5:6;                      % Tried decision noises (stdev, in Hz)
method.kernelType = 'Window' ;                  % 'Window' or 'Exponential'

method.nEs = 200 *ones(size(method.K_vals));    % Number of candidate ensembles (E) for each tested size K
method.I_vals = 10 *ones(size(method.K_vals));  % Number of "external neurons" (I) associated to each candidate E

method.doBayes = true;                          % Use Bayes-regularized estimation of sensitivity ?
method.bayesStopCrit = 1e-3;                    % Stopping criterion for Bayes regularization
method.bayesBootTrick = true ;                  % Faster and quite inocuous

method.nBoot = [];                              % (leaving empty enforces maximum value possible)
method.EPSI = 1e-6;                             % regularization term, if doBayes = false

% And thus
compute_predictions(baseDir, statDir, predFile, method);

% % Alternative use -- to relaunch an interrupted program when at least one
% % resampling has already been computed :
% 
% compute_predictions(baseDir, statDir, predFile, []);
% 
% % IMPORTANT : in this case, comment the two lines above with the calls to
% % functions  'simul_build_experiment' and  'compute_individual_statistics'.
% % Else the basic simulation data will be rebuilt differently!


% exit                                          % (to launch several analyses in a row)


%%%%%%%%%%%%%%%%%%%%%%%%%%%%%%%%%%%%%%%%%%%%%%%%%%%%%%%%%%%%%%%%%%%%%%%%%%%
%%
%% [IV] Inference method : Use the predictions to infer the readout scales
%%
%%%%%%%%%%%%%%%%%%%%%%%%%%%%%%%%%%%%%%%%%%%%%%%%%%%%%%%%%%%%%%%%%%%%%%%%%%%

mydisp(' ');
mydisp('PART IV -- FINALIZE THE RESULTS, AND PLOT');  

resFile = '1_results';

ip.Ntot = 500;                  % Assume knowledge of the full population size Ntot? [else, set at Inf]

% To handle noisy recordings
ip.bootcorrec_V = true;         % Proceed to bootstrap-based correction on V
ip.tSmooth = .01;               % Temporal smoothing on q (seconds)

% Relative weights of the three indicators in the cost function
% (expressed relative to (the inverse of) each indicator's true measured value)
ip.weight_Z = 1;
ip.weight_V = 1;
ip.weight_q = 1;

% Bayes-like posterior estimation of the parameters
ip.cost2ll = 20 ;               % Conversion from cost function to log-likelihood
ip.prior.K = 'Uniform';         % '1/x' or 'Uniform'
ip.prior.sigd = 'Uniform';      % only choice so far
ip.prior.wtR = 'w<tR';          % 'w<tR' or 'Uniform'

% Fine-tuning
ip.whichSen = 'jnd';            % 'jnd' or 'snr'
ip.getSqrt = false;
ip.kappa_version = 0;

% And thus
infer_readout_scales(baseDir, predFile, resFile, ip);
% infer_readout_scales(baseDir, predFile, resFile, []);       % [for reload]


% Remark : Shell command to run this file in the background :
% nohup matlab -nojvm -r launch_analysis_lif >DATA/lif_network_1/matlabnohup.out </dev/null 2>&1 &
