# Supplementary material for: On the Number of Neurons and Time Scale of Integration Underlying the Formation of Percepts in the Brain
Source: PLoS Comput Biol. 2015 Mar 20;11(3):e1004082. doi: 10.1371/journal.pcbi.1004082 (PMC4368836; doi:10.1371/journal.pcbi.1004082)
Supplement: S1 Compressed file archive — (GZ) [file pcbi.1004082.s002.gz › WohrerMachens14_code/matlab_code/tools/cellfunC.m]

function varargout = cellfunC(varargin)

%CELLFUNC cellfun with UniformOutput=true
% false!! Yup, I'm lazy.
% The trailing 'C' stands for 'Cell output'

varargout = cell(nargout,1);
[varargout{:}] = cellfun(varargin{:}, 'UniformOutput', false);
