# Supplementary material for: On the Number of Neurons and Time Scale of Integration Underlying the Formation of Percepts in the Brain
Source: PLoS Comput Biol. 2015 Mar 20;11(3):e1004082. doi: 10.1371/journal.pcbi.1004082 (PMC4368836; doi:10.1371/journal.pcbi.1004082)
Supplement: S1 Compressed file archive — (GZ) [file pcbi.1004082.s002.gz › WohrerMachens14_code/matlab_code/tools/bayesfisher.m]

%% Bayesian regression (à la Bishop 06) adapted to perform a regularized Fisher's LDA.

function [astar, isnr, alpha, beta, isnr0, S, H]=...
    bayesfisher(tau, C, N, isdisp, EPSI, comp, skipTrick)

%% INPUT
% tau(n) : partial_f E( spikecount_n | stimulus=f ) [column]
% C(n,m) : E_f Cov( spikecount_n,spikecount_m |f)
% N : number of trials leading to the measures of tau and C

%% OUTPUT : Posterior distribution on readout vector a.
% We impose a'*tau=1, so the readout's variance is directly an (inverse) SNR.
% We parametrize the component of "a" orthogonal to "tau" with vector a_ :
%           a = tau/(tau'*tau) + H * a_
% with H an orthogonal basis of tau's orthogonal space.

% - alpha, beta : hyperparameters, selected according to the "empirical
%         Bayes" criterion.  [max likelihood of the data given alpha, beta]
% - astar : posterior mean for vector a            [at optimal alpha, beta]
% - isnr : final estimation for the (inverse) SNR  [at optimal alpha, beta]
% - S : posterior covariance for vector a_         [at optimal alpha, beta]
% - isnr0 : unregularized (inverse) SNR              [direct Fisher LDA]

% EPSI : stopping criterion.
%   If positive, min increment in likelihood function between two steps
%   If negative, min relative change of alpha and beta between two steps

% skipTrick = [alpha beta]:                [leave empty for true procedure]
%   skip the computation of alpha and beta, and return all quantities


%% LET'S GO !
%%%%%%%%%%%%%%%%%%%%%%%%%%%%%

if nargin < 7
    skipTrick = [];
end

if nargin < 6
    comp = 'eig';   % 'eig' or 'chol'. In my case, 'eig' seems faster.
end
doeig=strcmp(comp,'eig');

if nargin < 5 || isempty(EPSI)
    EPSI = .00001;
end

if nargin < 4
    isdisp = false;
end

ITERMAX = 1000;
EIGCUT = 1e-6;

%% reduce variables to the orthogonal space of vector tau :
K = size(tau,1);
% build an orthogonal basis for the orthogonal space of vector tau
[Q, ~] = qr(tau);
H = Q(:,2:K);              % (K,K-1) : the basis
M = K-1;                   % degrees of freedom in orthogonal space
if any(abs(tau'*H)>1e-8)
    error('Bad orthogonal projection'); % prophylactic
end
b2 = (tau'*tau);
ab = tau/b2;               % "basic" vector a, when colinear to tau
Eb = ab'*C*ab;             % error_noise if a = ab
Cred = H'*C*H;             % reduced (projected) covariance matrix
Cbr = H'*C*ab;             % "cross" component of C, from tau^col to tau^orth

% numerically impose that Cred is symmetric definite positive
Cred = Cred + EIGCUT*eye(M) ;
Cred = (Cred+Cred')/2 ;


if isempty(skipTrick)
    %% Proceed to "empirical Bayes" fit of alpha and beta  
    
    % Depending on computation type, diagonalize Cred
    if doeig                       % long here, short afterwards
        [V,D] = eig(Cred);
        Ceig = diag(D);
    end   
    
    % randomly set alpha and beta to start
    alpha = randi(10,1)/10;
    beta = randi(10,1)/10;
    
    
    %% iterate until convergence
    %% %%%%%%%%%%%%%%%%%%%
    
    loglik = -Inf;  % (loglik, up to a linear rescaling)
    old_alf = NaN;
    old_bet = NaN;
    
    for i=1:ITERMAX
        
        %% E STEP : (am,aS) as a function of (alpha,beta)
        
        Sinv = alpha*eye(M) + beta*N*Cred ;
        
        if doeig    % use diagonalization of Cred
            Seig = (alpha+beta*N*Ceig).^(-1) ;
            aS = V* diag(Seig) *V';
            logdet_aS = sum(log(Seig));
            trace_aS = sum(Seig) ;
            trace_CS = sum(Ceig.*Seig) ;
            
        else        % cholesky on every iteration
            Rinv = chol(Sinv,'lower');      % lower tri, such that Si = Ri * Ri'
            R = inv(Rinv);                  % fast !
            aS = R'*R;                      % inverse of Sinv :p
            logdet_aS = 2 * sum(log(diag(R)));
            trace_aS = trace(aS);
            trace_CS = trace(Cred*aS);
        end
        
        % updated mean estimate for vector a_
        am = -beta*N*aS*Cbr;
        reg = am'*am ;
        err = Eb + am'*Cred*am + 2*Cbr'*am ;
        
        if isdisp
            ll = M*log(alpha) + N*log(beta) + logdet_aS - beta*N*(Eb + am'*Sinv*am);
            mydisp('E ',ll);
        end
        
        %% MSTEP : (alpha,beta) as a function of (am,aS)
        
        alpha = M/(reg + trace_aS);
        beta = 1/(err + trace_CS);
        ll = M*log(alpha) + N*log(beta) + logdet_aS - beta*N*(Eb + am'*Sinv*am) ;
        
        if isdisp
            mydisp('M ',ll, ' alpha ',alpha,' beta ',beta);
        end
        
        %% Check stopping criterion
        if EPSI > 0
            canstop = loglik + EPSI >= ll ;
        else
            canstop = abs( (alpha-old_alf)/old_alf ) < -EPSI &&...
                abs( (beta-old_bet)/old_bet ) < -EPSI ;
        end
        if canstop
            break;
        end
        loglik = ll;
        old_alf = alpha;
        old_bet = beta;
    end
    
    if i==ITERMAX
        % warning('Reached maximum number of iterations.')
    end
    
    
else % skipTrick
    alpha = skipTrick(1);
    beta = skipTrick(2);
    Sinv = alpha*eye(M) + beta*N*Cred ;
    if nargout > 5
        aS = inv(Sinv) ;
        am = -beta*N*aS*Cbr;
    else    % no useless work :)
        am = -beta*N*(Sinv\Cbr);
    end
end

%% Done ! Return required variables

astar = ab + H*am ;
isnr = 1/beta ; % (check formula in M step)
if nargout > 5
    S = aS ;
end

% For practical purposes, also return the unregularized snr :
if doeig && isempty(skipTrick)
    Crinv = V* diag(1./Ceig) *V' ;
    isnr0 = Eb - Cbr'*Crinv*Cbr ;
else
    isnr0 = Eb - Cbr'*(Cred\Cbr) ;
end
% explanation for the formula :
%       isnr0 := 1/(tau'*inv(C)*tau).    Then,
% express C and inv(C) in the basis {tau,H}, and solve a linear system

% Before logging out, check that complex values are gone
% isthere('{am,alpha,beta}','Complex');
