# Supplementary material for: On the Number of Neurons and Time Scale of Integration Underlying the Formation of Percepts in the Brain
Source: PLoS Comput Biol. 2015 Mar 20;11(3):e1004082. doi: 10.1371/journal.pcbi.1004082 (PMC4368836; doi:10.1371/journal.pcbi.1004082)
Supplement: S1 Compressed file archive — (GZ) [file pcbi.1004082.s002.gz › WohrerMachens14_code/matlab_code/tools/checkread.m]

function res=checkread(readFile,stopErr)

%CHECKREAD Check if a name is valid for reading data.
% if stopErr=True, non-existence of the file should stop the execution.

if nargin<2
  stopErr=true;
end

if ~ischar(readFile)
  error('readFile must be a string');
end

fid=fopen(readFile,'r');
if fid~=-1
  fclose(fid); % ok
  res=true;
else
  res=false;
  if stopErr
    error(['File ',readFile,' cannot be read.']);
  end
end
