# Supplementary material for: On the Number of Neurons and Time Scale of Integration Underlying the Formation of Percepts in the Brain
Source: PLoS Comput Biol. 2015 Mar 20;11(3):e1004082. doi: 10.1371/journal.pcbi.1004082 (PMC4368836; doi:10.1371/journal.pcbi.1004082)
Supplement: S1 Compressed file archive — (GZ) [file pcbi.1004082.s002.gz › WohrerMachens14_code/matlab_code/tools/innerprod.m]

% Inner product between two arrays' extremal dimensions.
% Example:
% A(da1,da2,D), B(D,db2,db3)
% innerprod(A,B)=C (da1,da2,db2,db3) = sum_{i=1..D} A{...i}B{i...}

% WARNING ! The distinction between line and column is important, just like
% when manipulating matrices.

% OPTIONAL PARAMETERS:

% - ndimsAB=[ndimsA ndimsB]: 
%   Total number of dimensions in A and B, *including trailing 1s*
%   Only way to overcome matlab's pruning of trailing singletons :(
%   By default, ask matlab => leads to possible errors.

% - outReshape= 1 [default], -1 [1+squeeze first dim], 0 [no reshape]

% - nAB=[nA nB] to make the product over more than one dimension. (default : [1 1])
%   Assumes that the product of A's nA last dimensions is equal to the
%   product of B's nB first dimensions. (and parses the indices in columnwise order)

function C=innerprod(A,B,ndimsAB,outReshape,nAB)

dA=size(A);
dB=size(B);

if nargin>2 && ~isempty(ndimsAB)  
    dA=[dA,ones(1,ndimsAB(1)-length(dA))]; % (possibly) add trailing singletons
    dB=[dB,ones(1,ndimsAB(2)-length(dB))]; % idem
end

if nargin<4 || isempty(outReshape)
    outReshape=1;
end

if nargin<5 || isempty(nAB)
    nA=1; nB=1;
else
    nA=nAB(1); nB=nAB(2);
end

dA1=dA(1:end-nA);
Ar=reshape(A,prod(dA1),[]);

dB2=dB(nB+1:end);
Br=reshape(B,[],prod(dB2));

if ~isempty(Ar)&&~isempty(Br)
    C=Ar*Br;
else
    C=[];
end

if outReshape~=0
    dC=[dA1 dB2];
    nC=length(dC);
    if nC==1
        dC=[dC 1];
    end
    C=reshape(C,dC);
    if outReshape==-1 && dC(1)==1 && nC>1 % squeeze first dim
        C=reshape(C,[dC(2:end) 1]);       % trailing 1 only useful for 2d case
    end
end


%% CHECK :

% A=randn(10,10,10,100,10);
% B=randn(10,10,10,100,10);
% tic; for i=1:100 C=innerprod(A,B,[2 3]); end, toc
% 
% --> Elapsed time is 4.106771 seconds.
% 
% A=randn(1000,1000);
% B=randn(1000,1000);
% tic; for i=1:100 C=A*B; end, toc
% 
% --> Elapsed time is 4.298916 seconds.
