# Supplementary material for: On the Number of Neurons and Time Scale of Integration Underlying the Formation of Percepts in the Brain
Source: PLoS Comput Biol. 2015 Mar 20;11(3):e1004082. doi: 10.1371/journal.pcbi.1004082 (PMC4368836; doi:10.1371/journal.pcbi.1004082)
Supplement: S1 Compressed file archive — (GZ) [file pcbi.1004082.s002.gz › WohrerMachens14_code/matlab_code/tools/Contents.m]

% TOOLS
%
% Various utilities in direct relation to the inference method
%   bayesfisher         - Bayesian regression (à la Bishop 06) adapted to perform a regularized Fisher's LDA
%   get_limen           - Compute a psychometric limen from a psychometric curve
%   infer_gui           - GUI used in function infer_readout_scales.m
%   kappafun_2AFC       - Compute the ratio kappa(Z), from Percept Covariance to Choice Covariance
%   spikes_to_array     - From a list of spike times to an array with fixed temporal bins
%   tempfilter          - Matlab object performing linear filtering.
%   temporal_extraction - Build the arrays representing the temporal extraction in the readout model
%
% General-purpose, small utilities
%   cellfunC            - cellfun with UniformOutput=true
%   checkread           - Check if a name is valid for reading data.
%   checksave           - Check if a name is valid for saving data.
%   clmn                - alias for operator (:)
%   innerprod           - Inner product between two arrays' extremal dimensions.
%   isthere             - Debugging function.
%   mydisp              - Enhanced 'disp' function
%   normcdf_            - Normal cumulative distribution function (cdf).
%   normpdf_            - Normal probability density function (pdf).
%   open_link           - Open a function's documentation in the browser
%
% Communication with Python
%   loadMPD             - Load matlab data from a binary 'MPD' file.
%   saveMPD             - Save matlab data to a binary 'MPD' file.
