# Supplementary material for: On the Number of Neurons and Time Scale of Integration Underlying the Formation of Percepts in the Brain
Source: PLoS Comput Biol. 2015 Mar 20;11(3):e1004082. doi: 10.1371/journal.pcbi.1004082 (PMC4368836; doi:10.1371/journal.pcbi.1004082)
Supplement: S1 Compressed file archive — (GZ) [file pcbi.1004082.s002.gz › WohrerMachens14_code/matlab_code/tools/normcdf_.m]

function [p,plo,pup] = normcdf_(x,mu,sigma,pcov,alpha)
%NORMCDF_ Normal cumulative distribution function (cdf).
%   P = NORMCDF(X,MU,SIGMA) returns the cdf of the normal distribution with
%   mean MU and standard deviation SIGMA, evaluated at the values in X.
%   The size of P is the common size of X, MU and SIGMA.  A scalar input
%   functions as a constant matrix of the same size as the other inputs.
%
%   Default values for MU and SIGMA are 0 and 1, respectively.
%
%   [P,PLO,PUP] = NORMCDF(X,MU,SIGMA,PCOV,ALPHA) produces confidence bounds
%   for P when the input parameters MU and SIGMA are estimates.  PCOV is a
%   2-by-2 matrix containing the covariance matrix of the estimated parameters.
%   ALPHA has a default value of 0.05, and specifies 100*(1-ALPHA)% confidence
%   bounds.  PLO and PUP are arrays of the same size as P containing the lower
%   and upper confidence bounds.
%
%   See also ERF, ERFC, NORMFIT, NORMINV, NORMLIKE, NORMPDF, NORMRND, NORMSTAT.

%   References:
%      [1] Abramowitz, M. and Stegun, I.A. (1964) Handbook of Mathematical
%          Functions, Dover, New York, 1046pp., sections 7.1, 26.2.
%      [2] Evans, M., Hastings, N., and Peacock, B. (1993) Statistical
%          Distributions, 2nd ed., Wiley, 170pp.

%   Copyright 1993-2011 The MathWorks, Inc.
%   $Revision: 1.1.6.4 $  $Date: 2011/05/09 01:26:18 $

if nargin<1
    error('TooFewInputsX');
end
if nargin < 2
    mu = 0;
end
if nargin < 3
    sigma = 1;
end

% More checking if we need to compute confidence bounds.
if nargout>1
   if nargin<4
      error('TooFewInputsCovariance');
   end
   if ~isequal(size(pcov),[2 2])
      error('BadCovarianceSize');
   end
   if nargin<5
      alpha = 0.05;
   elseif ~isnumeric(alpha) || numel(alpha)~=1 || alpha<=0 || alpha>=1
      error('BadAlpha');
   end
end

try
    z = (x-mu) ./ sigma;
catch
    error('InputSizeMismatch');
end

% Prepare output
p = NaN(size(z),class(z));
if nargout>=2
    plo = NaN(size(z),class(z));
    pup = NaN(size(z),class(z));
end

% Set edge case sigma=0
p(sigma==0 & x<mu) = 0;
p(sigma==0 & x>=mu) = 1;
if nargout>=2
    plo(sigma==0 & x<mu) = 0;
    plo(sigma==0 & x>=mu) = 1;
    pup(sigma==0 & x<mu) = 0;
    pup(sigma==0 & x>=mu) = 1;
end

% Normal cases
if isscalar(sigma)
    if sigma>0
        todo = true(size(z));
    else
        return;
    end
else
    todo = sigma>0;
end
z = z(todo);

% Use the complementary error function, rather than .5*(1+erf(z/sqrt(2))),
% to produce accurate near-zero results for large negative x.
p(todo) = 0.5 * erfc(-z ./ sqrt(2));

% Compute confidence bounds if requested.
if nargout>=2
   zvar = (pcov(1,1) + 2*pcov(1,2)*z + pcov(2,2)*z.^2) ./ (sigma.^2);
   if any(zvar<0)
      error('BadCovarianceSymPos');
   end
   normz = -norminv(alpha/2);
   halfwidth = normz * sqrt(zvar);
   zlo = z - halfwidth;
   zup = z + halfwidth;

   plo(todo) = 0.5 * erfc(-zlo./sqrt(2));
   pup(todo) = 0.5 * erfc(-zup./sqrt(2));
end
