# Supplementary material for: On the Number of Neurons and Time Scale of Integration Underlying the Formation of Percepts in the Brain
Source: PLoS Comput Biol. 2015 Mar 20;11(3):e1004082. doi: 10.1371/journal.pcbi.1004082 (PMC4368836; doi:10.1371/journal.pcbi.1004082)
Supplement: S1 Compressed file archive — (GZ) [file pcbi.1004082.s002.gz › WohrerMachens14_code/matlab_code/tools/loadMPD.m]

function C=loadMPD(fileName)

% Load matlab data from a binary 'MPD' file.
% Home-made format .mpd ['matlab-python-data'].
% Code by Adrien Wohrer, circa 2012

% Various DATA TYPES are available, associated to different char ('uint') identifiers :

%     Id     |          Matlab         |          Python
% ----------------------------------------------------------------
%      1     |       double array      |       double array
%      2     |   string (char array)   |   string (char array)
%      3     |         cell {}         |      python list []        [see note afterwards]
%      4     |       (1,1) struct      |  string-keyed dictionary   [see note afterwards]

% Input fileName is the string name of the file to load.
% Output C is any of the data types encountered. ALWAYS ONE OBJECT ONLY IN
% EACH FILE ; but using a STRUCT or CELL object allows to store as many
% underlying objects as desired (same idea as the matlab LOAD from .MAT files)

% ================== DETAILS, LIMITATIONS ==============================

% **************** NUMERICAL ARRAYS ***********************
% Basic (and only) format for saving numerical data, in DOUBLE (8 bytes) format.
% Allows for any k-dimensional array, of size (D1,D2,...,Dk).
% Remark: Python also allows for 1d-sizes such k=1, D1=D, whereas in Matlab
%         k is at least 2 (minimal array=2d). So matlab automatically
%         converts {k=1, D1=D} to a 2d array with size (D,1).

% **************** NUMERICAL TYPES ***********************
% Matlab does not distinguish numerical objects (bool,int,float) from single-element
% arrays. As a result :
% - in saveMPD.py, numerical types are saved as if they were (1,) *numpy arrays* 
%   with the corresponding value.
% - in loadMPD.py, an option 'convertNum' decides whether such 1-element objects are
%   loaded as NUMERICAL TYPES, or as (1,) numpy (but uniformly in the whole file).

% ***************** CHAR array (STRING) *******************
% Totally similar in Matlab and Python :-)

% *********** Matlab CELL array / Python LIST *************
% Python lists are only MONODIMENSIONAL.
% For the moment, loadMPD.py CANNOT load multidimensional cell arrays (although 
% saveMPD.m / loadMPD.m  can create/save them).
% TODO: In python, emulate "multidimensional cells" as nested lists ?

% ************* Matlab STRUCT / Python DICT ***************
% There are strong differences between the two:
% - Matlab 'struct' can be multidimensional and the input fields (='keys') can
%   only be STRINGS. 
% - Python 'dict' does not have multidimensionality, and its input keys can be  
%   STRINGS, NUMBERS or any TUPLE based on strings and numbers.
% The MPD format can only store simple objects which can be simultaneously
% seen as Matlab structs and Python dicts. That is : The object has a
% single dimension [(1,1)-matlab struct] AND its input keys ARE STRINGS,
% for Matlab to be able to create a struct out of it.


% ====================== SAVING FORMAT ==============================

% Each DATA TYPE is stored in the following fashion :
% - 1 double => Type identifier
% - All bytes describing the object
% - 1 double => Same type identifier (to 'close' the object)

% Bytes descriptions for various data types:

% For the moment, all numeric types are stored as DOUBLE (8 bytes),
% *including* ints, bool, etc. (double being the default matlab format)
% Only CHARS are stored on 1 byte (classical 'char' format).

% ******* DOUBLE array :
% - k, number of dimensions of the array.
% - (D1,D2,...,Dk), size of the array along each of the dimensions.
% - numerical data of the array, in habitual linear ordering.

% ******* CHAR array (STRING) :
% - D, length of the string [*without* the possible \n].
% - char data of the string (D values, no \n character)

% ******* CELL array / LIST :
% - k, number of dimensions of the cell.
% - (D1,D2,...,Dk), size of the cell along each of the dimensions.
% - recursive description of the contained objects, in habitual linear ordering.

% ******* STRUCT / DICT :
% - k, number of fields of the struct.
% Then, for d = 1 to k:
% - STRING name of field d.
% - recursive description of the object contained in field d.


% %%%%%%%%%%%%%%%%%%%%%%%%%%%%%%%%%%%%%%%%%%%%%%%%%%%%%%%%%%%%%%%%%%%%%%%%%%%%%


checkread(fileName);            % for clear errors
fid=fopen(fileName,'r');
C=load_obj(fid);                % recursive loading function
% Normally we have just attained the end of file:
fread(fid,1);
if ~feof(fid)
  warning('The data could be loaded but there are remaining bytes in the input file. Probably sign of a mistake somewhere.');
end
fclose(fid);

% SUBFUNCTIONS:

 % GENERIC LOADING FUNCTION
  function C=load_obj(fid)
    ID=fread(fid,1,'int32');
    switch ID
      case 1
        C=load_array(fid);
      case 2
        C=load_string(fid);
      case 3
        C=load_cell(fid);
      case 4
        C=load_struct(fid);
      otherwise
        error('Unreckognized data-type ID.');
    end
    if fread(fid,1,'int32')~=ID     % closing ID double
      error(['Closing ID is not compatible with opening ID ',num2str(ID)]);
    end
  end

% LOADING AN ARRAY

  function C=load_array(fid)
    K=fread(fid,1,'int32');             % ndims
    dims=fread(fid,K,'int32');          % column
    if K==1                             % python-specific format
      dims=[dims;1];
    end
    C=fread(fid,prod(dims),'double');   % 1-d array
    C=reshape(C,dims');                 % reshape (with size=row)
  end

% LOADING A STRING

  function C=load_string(fid)
    D=fread(fid,1,'int32');             % length
    C=fread(fid,D,'char');              % still numerical at this point...
    C=char(C');                         % convert to char array. Ouch transpose!
  end

% LOADING A CELL

  function C=load_cell(fid)
    K=fread(fid,1,'int32');
    dims=fread(fid,K,'int32');          % column
    if K==1                             % python-specific format
      dims=[dims;1];
    end
    yo=cell(dims');                     % just to build a cell with correct dimensions (size=row)
    C=cellfun(@load_cell_rec, yo,'UniformOutput',false); % Neat trick :p
    function res=load_cell_rec(x)
      res=load_obj(fid);                % no 'x' at all, in fact ^^
    end
  end

% LOADING A STRUCT

  function C=load_struct(fid)
    D=fread(fid,1,'int32');             % number of fields
    C=struct();
    for fld=1:D
      fieldname=load_obj(fid);          % must be a string !
      if ~ischar(fieldname)
        error(['The key used in this Python dict is not a string,',...
          'so Matlab cannot create a corresponding ''struct'' object. Sorry!',...
          'You should modify the original Python dict before saving it in MPD.']);
      end
      fieldval=load_obj(fid);           % whatever !
      C=setfield(C, fieldname, fieldval);
    end
  end

  
end
