# Supplementary material for: On the Number of Neurons and Time Scale of Integration Underlying the Formation of Percepts in the Brain
Source: PLoS Comput Biol. 2015 Mar 20;11(3):e1004082. doi: 10.1371/journal.pcbi.1004082 (PMC4368836; doi:10.1371/journal.pcbi.1004082)
Supplement: S1 Compressed file archive — (GZ) [file pcbi.1004082.s002.gz › WohrerMachens14_code/matlab_code/tools/saveMPD.m]

function saveMPD(fileName,C)

% Save matlab data to a binary 'MPD' file.
% Home-made format .mpd ['matlab-python-data'].
% Code by Adrien Wohrer, circa 2012

% Various DATA TYPES are available, associated to different identifiers :

%     Id     |          Matlab         |       Python
% ----------------------------------------------------------------
%      1     |       double array      |     double array
%      2     |   string (char array)   |  string (char array)
%      3     |         cell {}         |    python list [] [see loadMPD.m]
%      4     |       (1,1) struct      |      dictionary   [see loadMPD.m]

% Input fileName is the string name of the file where saving will occur.
% Input C is any of the data types mentioned above. ALWAYS ONE OBJECT ONLY IN
% EACH FILE ; but using a STRUCT or CELL object allows to store as many
% underlying objects as desired (same idea as the matlab LOAD from .MAT files)

% See file loadMPD.m for a description of the storage of the various data
% types.


if ~ischar(fileName)
  error('First argument must be the saving file location.');
end
checkSave(fileName);

fid=fopen(fileName,'w');
save_obj(fid,C);                % recursive loading function
fclose(fid);

% SUBFUNCTIONS:

 % GENERIC SAVING FUNCTION
 
  function save_obj(fid,C)
    if isnumeric(C)||islogical(C)
      fwrite(fid,1,'int32');
      save_array(fid,C);        % always sandwiched between two copies of the ID.
      fwrite(fid,1,'int32');
    elseif ischar(C)
      fwrite(fid,2,'int32');
      save_string(fid,C);
      fwrite(fid,2,'int32');
    elseif iscell(C)
      fwrite(fid,3,'int32');
      save_cell(fid,C);
      fwrite(fid,3,'int32');
    elseif isstruct(C)
      fwrite(fid,4,'int32');
      save_struct(fid,C);
      fwrite(fid,4,'int32');
    else
      C
      error('Sorry, this data type is not handled in MPD format.');
    end
  end

% SAVING AN ARRAY

  function save_array(fid,C)
    fwrite(fid,ndims(C),'int32');
    fwrite(fid,size(C),'int32');
    C=reshape(C,1,[]);              % reshape
    fwrite(fid,C,'double');         % 1-d array
  end

% SAVING A STRING

  function save_string(fid,C)
    fwrite(fid,length(C),'int32');  % length
    fwrite(fid,C,'char');           % (strings written in char)
  end

% SAVING A CELL

  function save_cell(fid,C)
    fwrite(fid,ndims(C),'int32');
    fwrite(fid,size(C),'int32');
    cellfun(@save_cell_rec,C);      % Neat trick :p
    function res=save_cell_rec(x)
      save_obj(fid,x);
      res=0;                        % or whatever
    end
  end

% SAVING A STRUCT

  function save_struct(fid,C)
    fldnames=fieldnames(C);
    fwrite(fid,length(fldnames),'int32');
    for k=1:length(fldnames)
      save_obj(fid,fldnames{k});                % save the name
      save_obj(fid,getfield(C,fldnames{k}));    % save the value
    end
  end

end
