# Supplementary material for: On the Number of Neurons and Time Scale of Integration Underlying the Formation of Percepts in the Brain
Source: PLoS Comput Biol. 2015 Mar 20;11(3):e1004082. doi: 10.1371/journal.pcbi.1004082 (PMC4368836; doi:10.1371/journal.pcbi.1004082)
Supplement: S1 Compressed file archive — (GZ) [file pcbi.1004082.s002.gz › WohrerMachens14_code/matlab_code/tools/checksave.m]

function res=checksave(saveFile,stopErr)

%CHECKSAVE Check if a name is valid for saving data.
% * If 'saveFile' is an already existing file, return true
% * If 'saveFile' does not exist, try to create it:
%    if it works, delete it then return true
%    if it doesn't (path or permission error), return false

if ~ischar(saveFile)
  error('saveFile must be a string');
end
if nargin < 2
    stopErr = true; % by default, launch an error
end

if checkread(saveFile, false)
  res = true;
  return
end

fid = fopen(saveFile,'w');
if fid~=-1
  fclose(fid); % ok
  delete(saveFile);
  res = true;
else
  res = false;
  if stopErr
    error(['File ',saveFile,' cannot be created.']);
  end
end
