# Supplementary material for: On the Number of Neurons and Time Scale of Integration Underlying the Formation of Percepts in the Brain
Source: PLoS Comput Biol. 2015 Mar 20;11(3):e1004082. doi: 10.1371/journal.pcbi.1004082 (PMC4368836; doi:10.1371/journal.pcbi.1004082)
Supplement: S1 Compressed file archive — (GZ) [file pcbi.1004082.s002.gz › WohrerMachens14_code/matlab_code/tools/temporal_extraction.m]

%TEMPORAL_EXTRACTION Build the arrays representing the temporal extraction in the readout model
% properties of the readout (integration kernel K, extraction function G)

% All returned vectors are lines

% Mandatory content of structure rp (=readoutParams) :
%    rp.w     :  readout window [in sec]
%    rp.Tbin  :  discretisation time bin [in sec]
%    rp.kernelType : 'Window' or 'Exponential'

% The extraction function G is computed optionnally. In this case, rp
% should also contain the following fields :
%    rp.tR    :  extraction time (average)
%    rp.sigR  :  extraction time (stdev) (optional. Else, deterministic extraction)
%    rp.Gax  :  time axis on which function G is defined


function [wids, Ker, G] = temporal_extraction( readoutParams )

rp = readoutParams;
EPSI = 1e-8 ;                           % in seconds, default value for sigR

switch rp.kernelType
    
    case 'Window'
        wbin = floor(rp.w/rp.Tbin);     % w counted in bins (should be an integer to avoid roundoff errors)
        wids = 1-wbin:0;                % (differential) time bins used to build percept (simple window count)
        Ker = ones(1,wbin)/wbin;
        if isempty(Ker)
            error('Bad choice of parameters (rp.w should be an integer multiple of rp.Tbin.')
        end
        
    case 'Exp'
        wbin = rp.w/rp.Tbin;
        wids = 1-3*ceil(wbin):0;            % 3 will do it :)
        Ker = exp(2*wids/wbin);             % "2*" to compare directly with window kernel
        Ker = Ker/sum(Ker);
        
    otherwise
        error('kernelType should be Window or Exp');
end

if nargout == 3         % extraction function G
    if ~isfield(rp,'sigR')|| isempty(rp.sigR)
        sigR = EPSI ;
    else
        sigR = max( rp.sigR, EPSI );
    end
    G = exp( -(rp.Gax-rp.tR).^2 / (2*sigR^2) );
    G = G/sum(G);
end
