# Supplementary material for: On the Number of Neurons and Time Scale of Integration Underlying the Formation of Percepts in the Brain
Source: PLoS Comput Biol. 2015 Mar 20;11(3):e1004082. doi: 10.1371/journal.pcbi.1004082 (PMC4368836; doi:10.1371/journal.pcbi.1004082)
Supplement: S1 Compressed file archive — (GZ) [file pcbi.1004082.s002.gz › WohrerMachens14_code/matlab_code/tools/get_limen.m]

%% Compute a psychometric limen from a psychometric curve

% Using a cumulative normal distribution model :
% psycurve(stim) = Phi(stim, mu, delta)

function [delta,mu] = get_limen(psycurve, stimVals, delta0, mu0, nrep)

% delta0 = initial search value for delta
% mu0 = initial search value for mu.
% nrep = number of line search repetitions

% Quadratic error function
    function E = errfun(delta,mu)
        E = sum( (psycurve - normcdf_(stimVals, mu, delta)).^2 );
    end

if nargin < 5
    nrep = 10 ;
end

% Cheap version without optimization toolbox
delta = delta0 ;
mu = mu0 ;
for n = 1:nrep
    delta = fminsearch(@(x)errfun(x,mu), delta);
    mu = fminsearch(@(y)errfun(delta,y), mu);
end

end
