# Supplementary material for: On the Number of Neurons and Time Scale of Integration Underlying the Formation of Percepts in the Brain
Source: PLoS Comput Biol. 2015 Mar 20;11(3):e1004082. doi: 10.1371/journal.pcbi.1004082 (PMC4368836; doi:10.1371/journal.pcbi.1004082)
Supplement: S1 Compressed file archive — (GZ) [file pcbi.1004082.s002.gz › WohrerMachens14_code/matlab_code/tools/spikes_to_array.m]

%%SPIKES_TO_ARRAY 
% From a list of spike times to an array with fixed temporal bins
% binning.            (New version, vectorized.)

function spikearray = spikes_to_array(spikelist, Tbin, nToff, nT, nN, nTrials, permu)

%% Input
% * spikelist(nSpikes, 3) : [time neuron trial] for *all* emitted spikes in the file.
%       The times are in seconds and they can be negative, being measured
%       relative to the reference "time 0" in each trial (e.g., stim onset).
%
% * Tbin : time bin for the output time axis
% * nToff : offset (in bins) between the first bin of the time axis, and
%           the bin corresponding to time 0. Two possible formats :
%           - nToff(1,1)            -->     constant offset
%           - nToff(nTrials, 1)     -->     varying offset
%
% * nT : desired number of bins in the output time axis
% * nN : number of neurons in the run
% * nTrials : number of trials in the file

%% Output
% spikearray(nT, nN, nTrials)  [default]
%
% Optional input "permu" allows to permute the output dimensions.
% For example, if permu = [2 1 3] --> spikearray(nN, nT, nTrials)
%
% DISCRETIZATION RULE :
% The time bin number *k* stores all spikes within the interval
%      (nToff*Tbin +)  ](k-1)*Tbin , k*Tbin]


if nargin < 5
    permu = [1 2 3] ;
end

if length(nToff) == 1
    nToff = nToff *ones(nTrials, 1);
end

%% Create the output array

% Convert floating times to bins inside the output time axis
spikelist(:,1) = ceil( spikelist(:,1)/Tbin ) - nToff(spikelist(:,3)) ;
% Keep only spikes within the required bounds
spikelist = spikelist( spikelist(:,1)>0 & spikelist(:,1) <= nT, :);

% Change the order of dimensions, if required
dimdef = [nT nN nTrials] ;
dims = dimdef( permu );                 % e.g., [nN, nT, nTrials]
off2 = dims(1);
off3 = dims(1)*dims(2);
spikelist = spikelist(:,permu(1)) + (spikelist(:,permu(2)) - 1) * off2 ...
    +  (spikelist(:,permu(3)) - 1) * off3 ;

% so finally :
spikearray = reshape( accumarray(spikelist, 1, [prod(dims) 1]) / Tbin , dims);
