# Supplementary material for: On the Number of Neurons and Time Scale of Integration Underlying the Formation of Percepts in the Brain
Source: PLoS Comput Biol. 2015 Mar 20;11(3):e1004082. doi: 10.1371/journal.pcbi.1004082 (PMC4368836; doi:10.1371/journal.pcbi.1004082)
Supplement: S1 Compressed file archive — (GZ) [file pcbi.1004082.s002.gz › WohrerMachens14_code/matlab_code/tools/mydisp.m]

function mydisp(varargin)

%MYDISP Enhanced 'disp' function

dispstr='';

for n=1:nargin
    if ischar(varargin{n})
        nextstr=varargin{n};
    else
        nextstr=num2str(varargin{n});
    end
    try
        dispstr=[dispstr,nextstr]; % append if possible.
    catch
        % Cannot append: print next str on a new line, framed by line jumps.
        disp(dispstr);
        disp(nextstr);
        disp(' ');
        dispstr='';
    end
end

disp(dispstr);

end
