# Supplementary material for: On the Number of Neurons and Time Scale of Integration Underlying the Formation of Percepts in the Brain
Source: PLoS Comput Biol. 2015 Mar 20;11(3):e1004082. doi: 10.1371/journal.pcbi.1004082 (PMC4368836; doi:10.1371/journal.pcbi.1004082)
Supplement: S1 Compressed file archive — (GZ) [file pcbi.1004082.s002.gz › WohrerMachens14_code/matlab_code/tools/open_link.m]

function open_link(name, anchor)
%OPEN_LINK Open a function's documentation in the browser

if nargin < 2
    web(['file:///',which([name,'.html'])],'-new');
else
    web(['file:///',which([name,'.html']),'#',anchor],'-new');
end
