# Supplementary material for: On the Number of Neurons and Time Scale of Integration Underlying the Formation of Percepts in the Brain
Source: PLoS Comput Biol. 2015 Mar 20;11(3):e1004082. doi: 10.1371/journal.pcbi.1004082 (PMC4368836; doi:10.1371/journal.pcbi.1004082)
Supplement: S1 Compressed file archive — (GZ) [file pcbi.1004082.s002.gz › WohrerMachens14_code/matlab_code/tools/tempfilter.m]

%TEMPFILTER Matlab object performing linear filtering.

% The tempfilter is a matlab class, with a constructor (right below), and a
% function "apply". USAGE :

% Afilt = myfilter.apply(A,bins) filters array A(:, ...) into Afilt(:, ...)
% where Afilt keeps the instants in time from matrix A corresponding to
% argument "bins".
% (A warning is issued if this requires any form of zero padding)
        

classdef tempfilter
    
    properties
        % Defining properties:
        Tbin = 1;         % temporal bin (in sec)
        Tchar = 0;        % characteristic time constant (in sec)
        type = 'None';    % 'None', 'Window', 'Exponential', 'Gaussian'
        
        % Useful (mostly, internal) properties:
        Ker = 1;                % Kernel. Normalized COLUMN such that sum(Ker)=1;
        nPre = 0; nPost = 0;    % 1+nPre+nPost = length(Ker).
        % The filtered signal at time bin i(*Tbin) incorporates values from
        % the original signal between time bounds ]i-1-nPre:i+nPost](*Tbin).        
    end
    
    
    methods
        
        % Constructor
        function obj = tempfilter(Tbin, Tchar, type, nE)    % (nE is optional)
            
            if nargin == 0 % (default constructor)
                type = 'None' ;
            elseif nargin < 3 || Tchar < 0
                error('Bad constructor for the tempfilter object.');
            end
            
            obj.type = type ;
            
            if ~strcmp(type,'None') && Tchar > 0            % Else, do nothing
                switch type
                    case 'Window'
                        nChar = max(round(Tchar/Tbin), 1);
                        obj.Tbin = Tbin;
                        obj.Ker = ones(nChar,1);    % Always a column vector
                        obj.nPre = nChar-1;
                        obj.nPost = 0;
                        obj.Tchar = Tbin *nChar;    % POTENTIAL WARNING !
                        if obj.Tchar ~= Tchar
                            warning(['Window kernel : desired Tchar is rounded off to the nearest multiple of Tbin.\n'...
                                'This is probably not what you want.']);
                        end
                        
                    case 'Exponential'
                        if nargin < 4
                            nE = 5;   % typical influence of the kernel, in multiples of nChar
                        end
                        oy = (1:nE*ceil(Tchar/Tbin)) *(Tbin/Tchar);
                        oy = oy(1:find(oy >= nE)); % oy(end-1)<nE, oy(end)>=nE
                        obj.Ker = exp(-oy)';
                        obj.nPre = length(oy)-1;
                        obj.nPost = 0;
                        obj.Tchar = Tchar;
                        
                    case 'Gaussian'
                        if nargin<4
                            nE = 3;
                        end
                        oy = (1:nE*ceil(Tchar/Tbin)) *(Tbin/Tchar);
                        oy = oy(1:find(oy >= nE)); % oy(end-1)<nE, oy(end)>=nE
                        obj.nPre = length(oy);
                        obj.nPost = length(oy);
                        obj.Ker = exp(-[oy(obj.nPre:-1:1),0,oy].^2/2)';
                        obj.Tchar = Tchar;
                        
                    otherwise
                        error('Required Kernel is not implemented.');
                end
                
                obj.type = type;
                obj.Ker = obj.Ker/sum(obj.Ker);
            end
        end
        
        % Apply the filter -- TODO enhance the method to cover more options
        % if bins==[], take same size as Afilt (but it implies zero padding)
        
        function Afilt = apply(obj, A, bins)
            
            dA = size(A);
            if nargin<3 || isempty(bins)
                bins = 1:dA(1);
            end
            A = reshape(A, dA(1), []);
            
            if obj.Tchar > 0
                Afilt = conv2(A, obj.Ker, 'full');    % THE filtering
                clear A
                newids = obj.nPost + bins;
                if min(newids(1), size(Afilt,1)-newids(end)+1) < length(obj.Ker)
                    % warning('Filtering requires zero padding');
                end
                Afilt = reshape(Afilt(newids,:), [length(bins),dA(2:end)]);
            else
                Afilt = reshape(A(bins,:), [length(bins),dA(2:end)]);
            end
        end
        
    end
end
    
