# Supplementary material for: On the Number of Neurons and Time Scale of Integration Underlying the Formation of Percepts in the Brain
Source: PLoS Comput Biol. 2015 Mar 20;11(3):e1004082. doi: 10.1371/journal.pcbi.1004082 (PMC4368836; doi:10.1371/journal.pcbi.1004082)
Supplement: S1 Compressed file archive — (GZ) [file pcbi.1004082.s002.gz › WohrerMachens14_code/matlab_code/tools/isthere.m]

% Debugging function.
% Recursively inspect a variable for occurrence of problematic values.

%% Usage : isthere(var,'NaN') or isthere('var','NaN').
% to recursively locate NaN values in variable var.

% First argument can be
% (1) any variable, cell, struct, etc. [except a string!]
% (2) a STRING that will be evaluated in the caller workspace
%       => goal : produce more readable error messages.

% Second argument can be
% (1) one of the implemented tests: 'NaN', 'Inf', '0', 'Complex'.
% (3) any function handle on an array, returning a boolean array.
% (3) a CELL => perform several tests in a row, e.g., {'NaN','Inf'}, etc.

% Example: isthere('{var1,var2}',@(x)x<4)

% By default, a warning is produced whenever an occurence is located.
% Set nowarn=true to suppress warnings

% Fourth argument : STRING, hard-coded name of the tested variable(s), to
% display in the warnings. Should generally not be necessary.


function t=isthere(var,test,nowarn,varname_)

if nargin < 3
    nowarn = false;         % by default, warn.
end


% First argument
if ischar(var)              % evaluate the string (more flexible)
    varname = var;
    try
        var = evalin('caller',varname);
    catch
        warning('If first argument is a string, it must be evaluable.')
    end
else
    varname = inputname(1); % (only works if the input variable has a name)
end

if nargin == 4 % override varname with hard-coded version
    varname = varname_ ;
end


% Second argument

% (a) Special "cell" behavior (use hard-coded name 'varname')
if iscell(test)
    t=any(cellfun(@(x)isthere(var,x,nowarn,varname),test));
    return
end

% (b) Implemented tests
switch test
    case 'NaN'
        thetest=@(x)any(isnan(x));
        thestring=test;
    case 'Inf'
        thetest=@(x)any(isinf(x));
        thestring=test;
    case '0'
        thetest=@(x)any(x==0);
        thestring=test;
    case 'Complex'
        thetest=@(x)any(imag(x));
        thestring=test;
    otherwise
        thetest=@(x)any(test(x)); % test must be a function handle
        thestring='occurences';
end


% Test function : recursively dive into cells/structs.
    function t=rectest(var)
        if isstruct(var)
            var=struct2cell(var);
        end
        if iscell(var)
            t=any(cellfun(@rectest,var));
        else
            t=thetest(var(:));
        end
    end


% And thus :
t=rectest(var);
if t
    warning(['Found ',thestring,' in ',varname]);
end

end
