# Supplementary material for: On the Number of Neurons and Time Scale of Integration Underlying the Formation of Percepts in the Brain
Source: PLoS Comput Biol. 2015 Mar 20;11(3):e1004082. doi: 10.1371/journal.pcbi.1004082 (PMC4368836; doi:10.1371/journal.pcbi.1004082)
Supplement: S1 Compressed file archive — (GZ) [file pcbi.1004082.s002.gz › WohrerMachens14_code/matlab_code/lif_simulation/simul_build_experiment.m]

%% simul_build_experiment
% Produce "full" experimental data from our synthetic LIF network
% simulation. Starting from the spikes produced by the LIF simulation (in
% Python), this function:
%
% 1) Adds a "perceptual report" to the simulation:
%
%        a) Define all readout parameters (readout ensemble, w, tR, sigD, etc.)
%        b) Build the report on each trial
%
% 2) Saves all experimental data (spikes + report) under a "standard"
%     format, which will be readable by function
%     <compute_individual_statistics.html  compute_individual_statistics>.

%%
function simul_build_experiment(baseDir, expeFile, report, data)

%% Usage
% *simul_build_experiment(baseDir, expeFile, report, data)*
% 
% * |baseDir| (string) : base directory for the experiment.
% * |expeFile| (string) : name of the output file (inside |baseDir|). The
% content of this file (loaded as a Matlab structure) will provide the
% input structure |"expe"| to function 
%     <compute_individual_statistics.html  compute_individual_statistics>.
% * |report| : Matlab structure with all parameters required to
% define/compute the perceptual report, on the basis of network activity.
% * |data| : Matlab structure defining the location, and contextual
% parameters, of the raw experimental data.

%% Required contents of the |baseDir|
% When launching this function, the |baseDir| should contain the following
% files, produced by  the LIF simulation (in Python) :
%
% * The |'network_definition.mpd'| file defining all parameters of the LIF
% network
% * A subdirectory (or symbolic link) named |'simulations/'|, containing all
% output files from the simulation (|'file_x.mpd'|).

%% For more details
% check out the comments inside the
% <matlab:edit(which('simul_build_experiment')) function's code>.


% %%%%%%%%%%%%%%%%%%%%%%%%%%%%%%%%%%%%%%%%%%%%%%%%%%%%%%%%%%%%%%%%%%%%%%%%%%%
% %%%%%%%%%%%%%%%%%%%%%%%%%%%%%%%%%%%%%%%%%%%%%%%%%%%%%%%%%%%%%%%%%%%%%%%%%%%
% %%%%%%%%%%%%%%%%%%%%%%%%%%%%%%%%%%%%%%%%%%%%%%%%%%%%%%%%%%%%%%%%%%%%%%%%%%%


if nargin < 3
    % Structure "report" (short: rp) defines all the required parameters to
    % define/compute the perceptual report, on the basis of network activity.
    
    % Type of report
    rp.type = 'Binary';           % 'Binary' or 'Continuous'
    rp.thresh = 30;               % threshold (only for binary report)
    
    % Parameters of the linear readout
    rp.kernelType = 'Window';     % 'Window' or 'Exponential'
    rp.K = 40;                    % number of (random) neurons used for readout
    rp.w = .05;                   % integration length (sec)
    rp.tR = .1;                   % (mean) extraction time (sec)
    rp.sigD = 1;                  % additional decision-noise (stdev, stimulus units)
    rp.sigR = 0;                  % [trial-to-trial std for extraction time (sec)][optional]
    
    % make sure that tR-2*sigR >= w (else, readout may include pre-stimulation spikes)
    
    % Details : Numerics + learning
    rp.Tbin = .01;                % in seconds : bin size for the extraction
    rp.fileIDs_train = 0:50;      % ID range of the mpd files used FOR LEARNING
    rp.doBayes = true;            % choose the readout vector with Bayes regularization
    % Regularization of Fisher's LDA. Only if rp.doBayes == false.
    % EPSI>0 => ridge regularization. EPSI=0 => pseudoinverse.
    rp.EPSI = 1e-6;
    
else    % load parameters
    rp=report;
end


if nargin < 4
    % Structure "data" (short: dp) defines the experimental data.
    
    % ID range of the mpd files used to compute individual spike statistics
    % (should be different from those used to learn the readout vector)
    dp.fileIDs_meas = reshape(51:100, [10 5]);
    % MATRIX FORMAT : fileIDs_meas(nRuns, nFiles)
    
    dp.nN = 100;            % Number of (simultaneously recorded) neurons in each run
    dp.subOverlap = true;
    % Are subensembles from different runs allowed to overlap ?
    
    % NOTE : dp can also precise the *exact* neurons being read out, as
    % created by a previous call to the function.
    % See "Part III" at the bottom of this file.
    
else
    dp = data ;
end


% %%%%%%%%%%%%%%%%%%%%%%%%%%%%%%%%%%%%%%%%%%%%%%%%%%%%%%%%%%%%%%%


checksave([baseDir,expeFile]);               % check that saving will be possible

% Load simulation data  [small ext function]
[~, sim, ~, net] = simul_retrieve(baseDir, rp.fileIDs_train(1));

nGlob = net.n2;                             % total number of neurons in the population
Isteps = sim.Ival(sim.turn+1);
nIsteps = sim.nIsteps ;
nRepeat = sim.nRepeat ;
Kst = rp.K ;                                % 'K_star'

% Temporal extraction arrays
rp.Gax = rp.Tbin: rp.Tbin : sim.stepT ;           % time axis for the extraction
[wids, Ker, Gstar] = temporal_extraction(rp);     % small ext function
nKer = length(wids);
offKer = min(wids)-1;   % tricky! (e.g., bin 1 incorporates information from time 0 to time Tbin).
cumG = cumsum(Gstar, 2);


% %%%%%%%%%%%%%%%%%%%%%%%%%%%%%%%%%%%%%%%%%%%%%%%%%%%%
%     PART I : Build the readout ('LEARNING')
% %%%%%%%%%%%%%%%%%%%%%%%%%%%%%%%%%%%%%%%%%%%%%%%%%%%%


if ~isfield(rp, 'astarK')                       % readout vector not defined : we must learn it
    
    disp('Learning the readout.');
    
    % Pick the readout neurons
    rp.ROneurons = randperm(nGlob, Kst);        % randomly pick Kst neurons
    
    % Statistics of readout ensemble activity
    ROmean = zeros(Kst, nIsteps);
    ROprod = zeros(Kst, Kst);
    
    % And go !
    
    nTrain = length(rp.fileIDs_train) ;
    
    for nfil = 1:nTrain
        mydisp('Data extraction, file number ',nfil,' over ',nTrain);
        
        disp('Creating (random) readout times for this file.');
        ROtimes = zeros(1+nRepeat*nIsteps, 1); % +1 for burn-in period
        for stp = 1:1+nRepeat*nIsteps
            ROtimes(stp) = find(cumG>rand(1),1,'first'); % indices during stimulation (in steps, from time 0)
        end
        
        % Check: OK
        if false
            figure('Name','Empirical distribution of readout times');
            timedist = histc(ROtimes(:), rp.Gax)/nRepeat;
            stddist = sqrt(Gstar.*(1-Gstar)/nRepeat);
            plot(rp.Gax, [timedist,(Gstar+stddist)',(Gstar-stddist)']);
            pause
        end
        
        disp('Spike extraction.');
        % Small ext function
        simdata = simul_retrieve(baseDir, rp.fileIDs_train(nfil));
        % Small ext function
        spikearray = simul_extract_spikes(simdata.spikes{2}(rp.ROneurons),...
            sim, rp.Tbin, nKer, ROtimes+offKer, 2);        % (nT,nIsteps,nRepeat,Kst)
        % Time averaging (small ext function):
        ROact = innerprod(Ker, spikearray, [], -1);        % (nIsteps,nRepeat,Kst)
        
        % First and second-order statistics of activity
        for trs = 1:nIsteps
            ROtrs = squeeze(ROact(trs,:,:))';              %(Kst,nRepeat)
            ROmean(:,trs) = ROmean(:,trs) + sum(ROtrs,2);
            ROprod = ROprod + ROtrs*ROtrs';
        end
        
    end
    ROmean = ROmean/(nTrain*nRepeat);
    ROprod = ROprod/(nTrain*nRepeat*nIsteps);
    
    % Corresponding moments and covariances
    
    % Stimulus
    Im = mean(Isteps);
    varI = var(Isteps, 1);
    % Overall mean firing rate
    ROmm = mean(ROmean, 2);
    % Noise covariance matrix ('C')
    ROcov = ROprod - ROmean*ROmean'/nIsteps;
    % Tuning vector ('B')
    ROtau = (ROmean*Isteps/nIsteps - Im*ROmm)/varI;   %(Kst,1)
    
    
    % Finally:
    disp('Compute (optimal) readout weights');
    
    if ~rp.doBayes          % Unregularized Fisher's LD -- subject to overfitting
        
        % [I] Find optimal direction
        if rp.EPSI > 0
            astar = (ROcov+rp.EPSI*eye(Kst)) \ROtau;
        else
            astar = pinv(ROcov) * ROtau;    % slow
        end
        
        % [II] Rescaling : ensure that E( a0 + a'S |f) == f
        % astar such that Var_f(astar'*ROmean(:,f)) = Var_f(Ival(f))
        rp.astarK = astar *sqrt( varI/var(astar'*ROmean,1) );
        
        % [III] Associated psychometric limen
        rp.Z_train = sqrt( rp.astarK'*ROcov*rp.astarK );
        
    else                    % Regularized Fisher's LD  -- external function
        
        nTrials = nTrain*nRepeat*nIsteps;
        [rp.astarK, vK, rp.bayes.alpha, rp.bayes.beta] = ...
            bayesfisher(ROtau, ROcov, nTrials, 0, 1e-1);
        rp.Z_train = sqrt(vK);
    end
    
    % f0 such that E_f(f0+astar'*ROmean(:,f)) = E_f(Ival(f))
    rp.f0 = Im - rp.astarK'*ROmm;
    
end


% %%%%%%%%%%%%%%%%%%%%%%%%%%%%%%%%%%%%%%%%%%%%%%%%%%%%
%     PART II : Apply the readout
% %%%%%%%%%%%%%%%%%%%%%%%%%%%%%%%%%%%%%%%%%%%%%%%%%%%%


disp('Applying the readout.');

% Simulation files
nRuns = size(dp.fileIDs_meas, 1);
nFiles = size(dp.fileIDs_meas, 2);

allreports = zeros(nIsteps, nRepeat, nRuns, nFiles);
% Remark : We create one different set of reports for each (run,file),
% EVEN IF "dp.fileIDs_meas" contains repeated files for different runs !
% So "the spikes are the same, but not the reports"...
% Anyway, the cleanest is to avoid repetitions in dp.fileIDs_meas.

for nr = 1:nRuns
    for nfil = 1:nFiles
        
        % %%% Same code as during learning...
        
        mydisp('Run ',nr,', File ',nfil);
        
        % Readout times
        ROtimes = zeros(1+nRepeat*nIsteps, 1);               % +1 for burn-in period
        for stp = 1:1+nRepeat*nIsteps
            ROtimes(stp) = find(cumG>rand(1),1,'first');     % indices during stimulation (in steps, from time 0)
        end
        % Spike extraction
        simdata = simul_retrieve(baseDir, dp.fileIDs_meas(nr,nfil) );
        ROspikes = simul_extract_spikes(simdata.spikes{2}(rp.ROneurons),...
            sim, rp.Tbin, nKer, ROtimes+offKer, 2);           % (nT,nIsteps,nRepeat,Kst)
        % Time averaging -> readout population activity
        ROact = innerprod(Ker ,ROspikes, [], -1);             % (nIsteps,nRepeat,Kst)
        
        % %%% ... but now, we know the readout weights.
        
        % Neuron averaging -> readout
        rdout = rp.f0 + innerprod(ROact, rp.astarK, [3 2]);   % (nIsteps,nRepeat)
        % Decision noise, thresholding -> report
        rept = rdout + rp.sigD *randn(nIsteps,nRepeat);
        if strcmp(rp.type, 'Binary')
            rept = rept > rp.thresh ;
        end
        % Store results for this file
        allreports(:,:,nr,nfil) = rept;
    end
end


% %%%%%%%%%%%%%%%%%%%%%%%%%%%%%%%%%%%%%%%%%%%%%%%%%%%%
%     PART III : Standard access to raw data
% %%%%%%%%%%%%%%%%%%%%%%%%%%%%%%%%%%%%%%%%%%%%%%%%%%%%


disp('Make the raw data accessible with function ep.get_raw().');


% Assign recorded neurons to experimental runs

% forward : dp.iTot(nN, nRuns)
% backward : dp.iRun(nGlob,1), dp.iSim(nGlob,1) (value 0 if neuron not recorded)
% This is done only if dp does not already have assigned subensembles.

if ~isfield(dp, 'iTot')
    dp = assign_subensembles(dp, nGlob);        % subfunction, at the end
end

% Specify the output structure ep (for "expe")

ep.nRuns = nRuns;
ep.nN = dp.nN ;
ep.nCond = nIsteps ;
ep.stimVals = Isteps ;
ep.nFiles = nFiles ;

% Access to the raw data, using an anonymous function handle.
% This calls external function simul_get_raw.m , with the correct
% contextual information for this experiment (baseDir, reports, etc.)

ep.get_raw = @simul_get_raw ;
ep.grargs = {baseDir, dp, allreports} ;

% Reminder of the required signature : 
% [spikelist, condlist, choicelist] = ep.get_raw(nrun, nfile, ep.grargs{:})
% with
% - spikelist(nSpikes, 3)                  [time(sec) neuron trial] for *all* emitted spikes in the file
% - condlist(trial) = [1 2 1 4 5 ... ]'    Experimental condition on each trial
% - choicelist(trial) = [0 1 1 0 0 1] '    Animal report on each trial


% Save.

expe = ep;
expe.report = rp;
expe.data = dp;
save([baseDir, expeFile], '-struct', 'expe');


% %%%%%%%%%%%%%%%% SUBFUNCTIONS %%%%%%%%%%%%%%%%%%%%%%


% Assign each neuron to a recording subensemble.
% Add the information to structure "dp".

    function dp = assign_subensembles(dp, nGlob)
        
        nRuns_ = size(dp.fileIDs_meas, 1) ;
        nnrec = nRuns_ * dp.nN ;
        % check stuff
        if nnrec > nGlob && ~dp.subOverlap
            error('If subOverlap==false, then nRuns*nN must be smaller than total number of neurons.');
        end
        
        % indexing arrays [ep.iTot is the most useful]
        dp.iTot = zeros(dp.nN, nRuns_);
  
        if ~dp.subOverlap
            % iSub/iSim : 0 means that the neuron is in no subensemble
            dp.iRun = zeros(nGlob,1);
            dp.iSim = zeros(nGlob,1);
            dp.iRun(randperm(nGlob, nnrec)) = repmat((1:nRuns_),[1 dp.nN]); % The assignment
            for nr_ = 1:nRuns_
                dp.iTot(:,nr_) = find(dp.iRun == nr_);
                dp.iSim(dp.iTot(:,nr_)) = 1:dp.nN;
            end
            
        else
            % iSub/iSim : empty means that the neuron is in no subensemble
            dp.iRun = cell(nGlob, 1);
            dp.iSim = cell(nGlob, 1);
            for nr_ = 1:nRuns_
                dp.iTot(:,nr_) = randperm(nGlob, dp.nN);         % The assignment
                for nn = 1:dp.nN
                    dp.iRun{nn,nr_} = [dp.iRun{nn,nr_} nr_];
                    dp.iSim{nn,nr_} = [dp.iSim{nn,nr_} nn];
                end
            end
            
        end
        
    end

end
