# Supplementary material for: On the Number of Neurons and Time Scale of Integration Underlying the Formation of Percepts in the Brain
Source: PLoS Comput Biol. 2015 Mar 20;11(3):e1004082. doi: 10.1371/journal.pcbi.1004082 (PMC4368836; doi:10.1371/journal.pcbi.1004082)
Supplement: S1 Compressed file archive — (GZ) [file pcbi.1004082.s002.gz › WohrerMachens14_code/matlab_code/lif_simulation/Contents.m]

% LIF_SIMULATION
%
% Functions to create the link between the LIF simulations (in Python) and
% the subsequent inference method (in Matlab).
%   simul_build_experiment - Build a synthetic "2AFC experiment" from the LIF neurons' spikes
%   simul_get_raw          - Access experimental data in "standard format"
%
% Helper functions, used by the above
%   simul_extract_spikes   - Extract the spikes from a LIF simulation file and store them in an array
%   simul_retrieve         - Retrieve data from the LIF simulation (in Python)
