# Supplementary material for: On the Number of Neurons and Time Scale of Integration Underlying the Formation of Percepts in the Brain
Source: PLoS Comput Biol. 2015 Mar 20;11(3):e1004082. doi: 10.1371/journal.pcbi.1004082 (PMC4368836; doi:10.1371/journal.pcbi.1004082)
Supplement: S1 Compressed file archive — (GZ) [file pcbi.1004082.s002.gz › WohrerMachens14_code/matlab_code/lif_simulation/simul_retrieve.m]

function [simdata, sim, neur, net] = simul_retrieve(baseDir, num)

%SIMUL_RETRIEVE Retrieve data from the LIF simulation (in Pyhton)
% same architecture.

if nargin < 2
    num = 1;    % default file number
end

% Simulation data
simMPD = [baseDir,'simulations/file_',num2str(num),'.mpd'];
simdata = loadMPD( simMPD );
sim = simdata.simparams;

% network params -- load only if required
if nargout > 2
    netMPD = [baseDir,'network-definition.mpd'];
    netfile = loadMPD( netMPD );
    neur = netfile.neurparams;
    net = netfile.netparams;
end

end
