# Supplementary material for: On the Number of Neurons and Time Scale of Integration Underlying the Formation of Percepts in the Brain
Source: PLoS Comput Biol. 2015 Mar 20;11(3):e1004082. doi: 10.1371/journal.pcbi.1004082 (PMC4368836; doi:10.1371/journal.pcbi.1004082)
Supplement: S1 Compressed file archive — (GZ) [file pcbi.1004082.s002.gz › WohrerMachens14_code/matlab_code/lif_simulation/simul_extract_spikes.m]

%SIMUL_EXTRACT_SPIKES Extract the spikes from a LIF simulation file and store them in an array
% This is the custom version for the synthetic simulations !
% Not to be confounded with the general-purpose function "extract_spikes"

% Output format:
% format = 1 : spikearray(nNeur,nT,nIsteps,nRepeat) [default]
% format = 2 : spikearray(nT,nIsteps,nRepeat,nNeur)

function spikearray = simul_extract_spikes(spikelist, simulationparams, Tbin, nT, nToff, format)

% spikelist, simulationparams : see simul_build_report.m
% 
% Tbin : time bin for the output time axis
% nT : number of bins in the output time axis
% nToff : offset (in bins) between the beginning of each step ( = bin 1) 
%    and the beginning of output time axis
%   (e.g., negative nToff includes spikes before the beginning of each step)
%   [single number for a constant offset]
%   [nToff(1+nIsteps*nRepeat,1) for a varying offset; +1 for burn-in period]

if nargin < 6
    format = 1;
end

nNeur = length(spikelist);

sim = simulationparams;
nIsteps = sim.nIsteps;
nRepeat = sim.nRepeat;
stepT = sim.stepT;

if length(nToff) == 1
    nToff = nToff*ones(1+nIsteps*nRepeat,1);
end

nProd = nT*nIsteps*nRepeat;
if format == 1
    spikearray = zeros(nNeur,nProd);            % (last dim as prod : for the moment)
else
    spikearray = zeros(nProd,nNeur);            % (transpose)
end

for ni = 1:nNeur
    stp = floor(spikelist{ni}/stepT);           % which stimulus step (starts at 0)
    for contrib = 1:2
        if contrib == 1                         % Spikes' contribution to their own time step
            goodstp = stp>0;                    % (discard step 0 [burn in] as positive contributor)
            dastep = stp(goodstp);
        else                                    % Spikes' contribution to the following time step
            goodstp = stp<nIsteps*nRepeat;      % (discard last step as negative contributor)
            dastep = stp(goodstp)+1;
        end
        spik = ceil((spikelist{ni}(goodstp)-stepT*dastep)/Tbin);   % bins inside relevant step
        spik = spik-nToff(dastep);                                 % bins inside output time axis
        keep = spik > 0 & spik <= nT;                              % keep only spikes within bounds
        spik = spik(keep)+ nT*(dastep(keep)-1);                    % (linear) index in output array
        %spikearray(ni,spik) = 1;                                  % (mark spikes in the array)
        if ~isempty(spik)
            if format == 1
                spikearray(ni,:) = spikearray(ni,:)+...
                    accumarray(spik,1,[nProd 1])';                 % count spikes in the array
            else
                spikearray(:,ni) = spikearray(:,ni)+...
                    accumarray(spik,1,[nProd 1]);                  % count spikes in the array
            end
        end
    end
end
spikearray = spikearray/Tbin;

if format == 1
    spikearray = reshape(spikearray,[nNeur nT nIsteps nRepeat]);       % (in-place reshape)
else
    spikearray = reshape(spikearray,[nT nIsteps nRepeat nNeur]);       % (in-place reshape)
end
