# Supplementary material for: On the Number of Neurons and Time Scale of Integration Underlying the Formation of Percepts in the Brain
Source: PLoS Comput Biol. 2015 Mar 20;11(3):e1004082. doi: 10.1371/journal.pcbi.1004082 (PMC4368836; doi:10.1371/journal.pcbi.1004082)
Supplement: S1 Compressed file archive — (GZ) [file pcbi.1004082.s002.gz › WohrerMachens14_code/matlab_code/Contents.m]

% Implementation of 
% Wohrer & Machens (2014) - "On the number of neurons..."
%
% Main functions implementing the inference method
%   compute_individual_statistics - (I)   compute tuning signals, JPSTHs, choice covariances, etc.
%   visualize_statistics          - (I-b) visualize the computed "individual statistics"
%   compute_predictions           - (II)  core computations of the inference method
%   infer_readout_scales          - (III) finalize and visualize the results
%
% Example script, to lauch the whole analysis
%   launch_analysis_lif           - Launch the whole analysis on the LIF simulations 
%
% HTML documentation for the main functions:
%   showdemo compute_individual_statistics
%   showdemo compute_predictions
%   showdemo infer_readout_scales
%
% For a summary of auxiliary functions, in sub-directories:
%   help lif_simulation
%   help tools
