# Supplementary material for: On the Number of Neurons and Time Scale of Integration Underlying the Formation of Percepts in the Brain
Source: PLoS Comput Biol. 2015 Mar 20;11(3):e1004082. doi: 10.1371/journal.pcbi.1004082 (PMC4368836; doi:10.1371/journal.pcbi.1004082)
Supplement: S1 Compressed file archive — (GZ) [file pcbi.1004082.s002.gz › WohrerMachens14_code/matlab_code/visualization/plotargmin_gui.m]

%PLOTARGMIN_GUI GUI used in function infer_readout_scales.m
% 
% The GUI object is defined in plotargmin_gui.fig. To edit it :  
%           New > GUI > Open > plotargmin_gui.fig
% There, you can define :
%       * The GUI's geometry
%       * Every button's tag (= its 'name' within the GUI)
%       * General options (allow multiple instances, allow resizing, etc).
%
% This file defines the GUI's callback function, which inputs data from
% infer_readout_scales.m and redraws the required figure. Usage :
%               fighandle = plotargmin_gui( {plotargmin_data} ) ,
% where "plotargmin_data" is the data struct defined in infer_readout_scales.m.


% NOTE: The architecture of this GUI is a simplified version of predictions_gui.fig/m


function varargout = plotargmin_gui(varargin)

% I removed most of the headers/comments generated by GUIDE.
% Create a new GUI to check all these (sometimes useful!) comments
%
% See also: GUIDE, GUIDATA, GUIHANDLES


% Begin initialization code - DO NOT EDIT
gui_Singleton = 0;
gui_State = struct('gui_Name',       mfilename, ...
    'gui_Singleton',  gui_Singleton, ...
    'gui_OpeningFcn', @plotargmin_gui_OpeningFcn, ...
    'gui_OutputFcn',  @plotargmin_gui_OutputFcn, ...
    'gui_LayoutFcn',  [] , ...
    'gui_Callback',   []);
if nargin && ischar(varargin{1})
    gui_State.gui_Callback = str2func(varargin{1});
end

if nargout
    [varargout{1:nargout}] = gui_mainfcn(gui_State, varargin{:});
else
    gui_mainfcn(gui_State, varargin{:});
end
% End initialization code - DO NOT EDIT


%%%%%%%%%%%%%%%%%%%%%%%%%%%%%%%%%%%%%%%%%%%%%%%%%%%%%%%%%%%%%
%%
%%  [I]  Load data / define variables
%%
%%%%%%%%%%%%%%%%%%%%%%%%%%%%%%%%%%%%%%%%%%%%%%%%%%%%%%%%%%%%%

        
% --- Executes just before plotargmin_gui is made visible.
    function plotargmin_gui_OpeningFcn(hObject, eventdata, h, varargin)
        % This function has no output args, see OutputFcn.
        % hObject :   handle to figure
        % eventdata  -- dont touch
        % handles ["h"]   structure with handles and user data (see GUIDATA)
        % varargin   command line arguments to plotargmin_gui (see VARARGIN)
        
        % Remove semi-column to print all the figure's tags
        h;
        
        % Choose default command line output for plotargmin_gui
        h.output = hObject;
            
        h.plotargmin_data = varargin{1}{1};
        % Comes from infer_readout_scales. Struct with fields :
        % mp         method params
        % argmin     computed argmins for the variou resamplings
        
        % keep track of names
        h.params = {'K','sigd','w','tR'};
        
        % Navigation indicators
        h.warn_2var = false ;
        
        % Set up all callback functions, directly from here
        for hObj= [h.Xpanel, h.Ypanel]
            set(hObj, 'SelectionChangeFcn', @redraw);
        end
        
        % Update handles structure
        guidata(hObject, h);
        % and draw dat sh** !
        redraw(hObject, eventdata);


%%%%%%%%%%%%%%%%%%%%%%%%%%%%%%%%%%%%%%%%%%%%%%%%%%%%%%%%%%%%%
%%
%%  [II]  The drawing function
%%
%%%%%%%%%%%%%%%%%%%%%%%%%%%%%%%%%%%%%%%%%%%%%%%%%%%%%%%%%%%%%

   

    function redraw(hObject, eventdata)
        
        
        %% [1] - Recover variables from the GUI
        
        h= guidata(hObject);
        ud = h.plotargmin_data;      % my user data
        
        %% X variable, Y variable
        
        Xstr = get(get(h.Xpanel,'SelectedObject'),'Tag');
        Xnum = find(cellfun(@(x)strcmp(x,Xstr), h.params)); % jeeesus...
        Xvals = get_param( Xnum , ud);                  % subfunction
        
        Ystr = get(get(h.Ypanel,'SelectedObject'),'Tag');
        Ynum = find(cellfun(@(x)strcmp(x,Ystr), h.params)); % jeeesus...
        Yvals = get_param( Ynum , ud);               % subfunction
        
        % "Same num" error
        if Xnum == Ynum
            msgbox('Two different variables in X and Y, please.','Warning','warn');
            return
        end
        
        %% [2] Proceed to redrawing
        
        % debug : print the coordinates of all drawn points
        % disp(ud.argmin([Xnum Ynum], :))
        
        % resamplings : as gray points
        toplot = ud.argmin([Xnum Ynum], 2:end);
        plot(toplot(1,:),toplot(2,:), 'o','Color',[.4 .4 .4], 'LineWidth', 3);
        hold on
        
        % Direct estimation : red point
        estim = ud.argmin([Xnum Ynum], 1);
        plot(estim(1), estim(2), 's','Color',[1 0 0], 'LineWidth',4);
        
        % Compute and plot the covariance
        V = cov(toplot');
        % Take square root of V (cholesky factor)
        C = chol(V);
        % Get some x/y values on the unit circle
        angle = linspace(0,2*pi,200)';
        xy = [sin(angle) cos(angle)];
        % Transform using C
        XY = xy*C;
        % Plot 1 std. dev. ellipses centered at plotM
        plot(estim(1)+XY(:,1), estim(2)+XY(:,2), 'r-', ...
            estim(1)+2*XY(:,1), estim(2)+2*XY(:,2), 'r--', 'LineWidth', 3)
        axis([min(Xvals) max(Xvals) min(Yvals) max(Yvals)]);
        hold off
        set(gca,'fontsize', 18);
        xlabel(Xstr, 'fontsize', 18);
        ylabel(Ystr, 'fontsize', 18);
        grid on
        
        % Update handles structure (important!)
        guidata(hObject, h);


%% %%%%%%%%%%%%%%%%%%%%%%%%%%%%%%%%%%%%%%%%%%%%%%%%%%%%%%%%%
        
        
% Subfunction : get relevant params
    function [vals] = get_param(num, ud)
        switch num
            case 1 % K
                vals = ud.mp.K_vals ;
            case 2 % sigd
                vals = ud.mp.sigd_vals;
            case 3 % w
                vals = ud.mp.w_vals;
            case 4 % tR
                vals = ud.mp.tR_vals;
        end

        

%%%%%%%%%%%%%%%%%%%%%%%%%%%%%%%%%%%%%%%%%%%%%%%%%%%%%%%%%%%%%
%%
%%  [III]  Predefined callback functions from the GUI
%%         Now useless, but GUIDE still wants them, so...
%%
%%%%%%%%%%%%%%%%%%%%%%%%%%%%%%%%%%%%%%%%%%%%%%%%%%%%%%%%%%%%%


% --- Outputs from this function are returned to the command line.
    function varargout = plotargmin_gui_OutputFcn(hObject, eventdata, handles)
        % varargout  cell array for returning output args (see VARARGOUT);
        % hObject    handle to figure
        % eventdata  reserved - to be defined in a future version of MATLAB
        % handles    structure with handles and user data (see GUIDATA)
        
        % Get default command line output from handles structure
        varargout{1} = handles.output;

        
