# Supplementary material for: On the Number of Neurons and Time Scale of Integration Underlying the Formation of Percepts in the Brain
Source: PLoS Comput Biol. 2015 Mar 20;11(3):e1004082. doi: 10.1371/journal.pcbi.1004082 (PMC4368836; doi:10.1371/journal.pcbi.1004082)
Supplement: S1 Compressed file archive — (GZ) [file pcbi.1004082.s002.gz › WohrerMachens14_code/matlab_code/visualization/Contents.m]

% VISUALIZATION
%
% Files

%   plotargmin_gui - GUI used in function infer_readout_scales.m
%   plotq_gui       - GUI used in function infer_readout_scales.m
%   predictions_gui - GUI used in function infer_readout_scales.m
