# Supplementary material for: On the Number of Neurons and Time Scale of Integration Underlying the Formation of Percepts in the Brain
Source: PLoS Comput Biol. 2015 Mar 20;11(3):e1004082. doi: 10.1371/journal.pcbi.1004082 (PMC4368836; doi:10.1371/journal.pcbi.1004082)
Supplement: S1 Compressed file archive — (GZ) [file pcbi.1004082.s002.gz › WohrerMachens14_code/matlab_code/visualization/predictions_gui.m]

%PREDICTIONS_GUI GUI used in function infer_readout_scales.m
%
% The GUI object is defined in predictions_gui.fig. To edit it :
%           New > GUI > Open > predictions_gui.fig
% There, you can define :
%       * The GUI's geometry
%       * Every button's tag (= its 'name' within the GUI)
%       * General options (allow multiple instances, allow resizing, etc).
%
% This file defines the GUI's callback function, which inputs data from
% infer_readout_scales.m and redraws the required figure. Usage :
%               fighandle = predictions_gui( {predictions_data} ) ,
% where "predictions_data" is the data struct defined in infer_readout_scales.m.


function varargout = predictions_gui(varargin)

% I removed most of the headers/comments generated by GUIDE.
% Create a new GUI to check all these (sometimes useful!) comments
%
% See also: GUIDE, GUIDATA, GUIHANDLES


% Begin initialization code - DO NOT EDIT
gui_Singleton = 0;
gui_State = struct('gui_Name',       mfilename, ...
    'gui_Singleton',  gui_Singleton, ...
    'gui_OpeningFcn', @predictions_gui_OpeningFcn, ...
    'gui_OutputFcn',  @predictions_gui_OutputFcn, ...
    'gui_LayoutFcn',  [] , ...
    'gui_Callback',   []);
if nargin && ischar(varargin{1})
    gui_State.gui_Callback = str2func(varargin{1});
end

if nargout
    [varargout{1:nargout}] = gui_mainfcn(gui_State, varargin{:});
else
    gui_mainfcn(gui_State, varargin{:});
end
% End initialization code - DO NOT EDIT


%%%%%%%%%%%%%%%%%%%%%%%%%%%%%%%%%%%%%%%%%%%%%%%%%%%%%%%%%%%%%
%%
%%  [I]  Load data / define variables
%%
%%%%%%%%%%%%%%%%%%%%%%%%%%%%%%%%%%%%%%%%%%%%%%%%%%%%%%%%%%%%%


% --- Executes just before predictions_gui is made visible.
    function predictions_gui_OpeningFcn(hObject, eventdata, h, varargin)
        % This function has no output args, see OutputFcn.
        % hObject :   handle to figure
        % eventdata  -- dont touch
        % handles ["h"]   structure with handles and user data (see GUIDATA)
        % varargin   command line arguments to predictions_gui (see VARARGIN)
        
        % Remove semi-column to print all the figure's tags
        h;
        
        % Choose default command line output for predictions_gui
        h.output = hObject;
        
        h.predictions_data = varargin{1}{1};
        % Load all data from infer_readout_scales. Struct with fields :
        % mp         method params
        % Z          sensitivity,       .[ star, pred, MSE, lik ]
        % q          q regressor,       .[ MSE, lik]
        % V          V deviation,       .[ star, pred, MSE, lik ]
        % Q          Q regressor,       .[ star, pred, MSE, lik ]
        % post       posterior          .[ MSE, lik]
        
        % keep track of names
        h.params = {'K','sigd','w','tR'};
        
        % Navigation indicators
        h.prev_Indicator = ' ';
        h.prev_PlotwhatTP = ' ';
        h.warn_2var = false ;
        
        % Set up all callback functions, directly from here
        for hObj= [h.Xpanel, h.Ypanel, h.Otherpanel, h.Indicatorpanel, h.Plotpanel]
            set(hObj, 'SelectionChangeFcn', @redraw);
        end
        for hObj = [h.edit_min, h.edit_max, h.edit_manual, h.edit_resampling]
            set(hObj, 'Callback', @redraw);
        end
        
        % Update handles structure
        guidata(hObject, h);
        % and draw dat sh** !
        redraw(hObject, eventdata);
        
        
        %%%%%%%%%%%%%%%%%%%%%%%%%%%%%%%%%%%%%%%%%%%%%%%%%%%%%%%%%%%%%
        %%
        %%  [II]  The drawing function
        %%
        %%%%%%%%%%%%%%%%%%%%%%%%%%%%%%%%%%%%%%%%%%%%%%%%%%%%%%%%%%%%%
        
        
        
        function redraw(hObject,eventdata)
            
            
            %% [1] - Recover variables from the GUI
            %           + handle some special cases/errors
            
            h= guidata(hObject);
            ud = h.predictions_data;      % my user data
            
            %% Which resampling ?
            nBoot = length( ud.star );
            nb = str2num( get(h.edit_resampling,'String') );
            if mod(nb,1)~=0 || nb < 1 || nb > nBoot
                msgbox(['This resampling index does not exist. ',...
                    'Please provide an integer between 1 (for the original data) and nBoot.'],...
                    'Warning','warn');
                return
            end
            
            %% X variable, Y variable
            
            Xstr = get(get(h.Xpanel,'SelectedObject'),'Tag');
            Xnum = find(cellfun(@(x)strcmp(x,Xstr), h.params)); % jeeesus...
            Xvals = get_param( Xnum , ud, nb);                  % subfunction
            
            Ystr = get(get(h.Ypanel,'SelectedObject'),'Tag');
            Ynum = find(cellfun(@(x)strcmp(x,Ystr), h.params)); % jeeesus...
            Yvals = get_param( Ynum , ud, nb);               % subfunction
            
            % "Same num" error
            if Xnum == Ynum
                msgbox('Two different variables in X and Y, please.','Warning','warn');
                return
            end
            
            %% The two other variables
            
            Othermode = get(get(h.Otherpanel,'SelectedObject'),'Tag');
            
            % Other_manual content is reset whenever Xnum or Ynum changes
            if hObject==h.Xpanel || hObject==h.Ypanel
                set(h.edit_manual,'String','');
            end
            Other_manual = str2num( get(h.edit_manual,'String') );
            
            % Automatically set manual mode when edit_manual is modified
            if hObject==h.edit_manual
                set(h.Otherpanel,'SelectedObject',h.manual);
            end
            
            % Avoid some errors with 'manual' field
            if strcmp(Othermode,'manual')
                if isempty(Other_manual)
                    % Avoid error when setting 'manual' button before the values
                    return
                elseif numel(Other_manual)~=2
                    msgbox(['The "manual value" box should consist of exactly two integers, ',...
                        'providing the required indices for the two remaining parameters ',...
                        '(always in the order:  K, sigd, w, tR).'],...
                        'Warning : manual value','warn');
                    return
                end
            end
            
            %% Which indicator, and what to plot about it ?
            
            Indicator = get(get(h.Indicatorpanel,'SelectedObject'),'Tag');
            Plotwhat = get(get(h.Plotpanel,'SelectedObject'),'Tag');
            
            %% Representation bounds
            
            PlotwhatTP = Plotwhat ; % Plotwhat with True = Pred (a detail, to reset the bounds only when required)
            if strcmp(PlotwhatTP,'Pred')
                PlotwhatTP = 'True';
            end
            samePlotted = ... detect when the nature of the plotted object is unchanged
                strcmp(Indicator, h.prev_Indicator) && ...
                strcmp(PlotwhatTP, h.prev_PlotwhatTP) ;
        
            if ~samePlotted                % then 'min' and 'max' buttons are reset
                set(h.edit_min,'String','');
                set(h.edit_max,'String','');
            end
            bmin = str2double( get(h.edit_min,'String') );
            bmax = str2double( get(h.edit_max,'String') );
            h.prev_Indicator = Indicator ;
            h.prev_PlotwhatTP = PlotwhatTP ;
            
            
            %% [2] If still there, proceeding to redrawing
            
            % Remaining parameters
            yo = setdiff(1:4,[Xnum Ynum]);
            onum1 = yo(1);
            onum2 = yo(2);
            
            % Get the correct Indicator
            switch Indicator
                case 'Z'
                    strukt = ud.Z(nb);
                case 'q'
                    strukt = ud.q(nb);
                case 'V'
                    strukt = ud.V(nb);
                case 'Post'
                    strukt = ud.post(nb);
                case 'qbar'
                    strukt = ud.Q(nb);
            end
            
            % Plot the correct stuff
            try
                switch Plotwhat
                    case 'True'
                        toplot = strukt.star ;
                        toplot_true = toplot;       % just to write something
                    case 'Pred'
                        toplot = strukt.pred ;
                        toplot_true = strukt.star ; %   only used here.
                    case 'MSE'
                        toplot = strukt.MSE ;
                        toplot_true = toplot;       % just to write something
                    case 'Lik'
                        toplot = strukt.lik ;
                        toplot_true = toplot;       % just to write something
                end
            catch
                switch Indicator
                    case 'q'
                        msgbox(['Indicator q(u,t) is intrinsically 2 dimensional. ',...
                            'Use the dedicated GUI to visualize its ''True'' or ''Pred'' values.'],...
                            'Warning : non-plottable field', 'warn') ;
                    case 'Post'
                        msgbox(['Option ''Posterior'' has no ''True'' or ''Pred'' value. ',...
                            'Post.MSE is the overall cost function (sum of MSEs for the three indicators). ',...
                            'Post.Lik is the corresponding likelihood (negative exponential of Post.MSE).'],...
                            'Warning : non-existing field', 'warn') ;
                end
                return
            end
            
            % Other ids at the end
            toplot = permute(toplot, [Xnum Ynum onum1 onum2]);
            toplot_true = permute(toplot_true, [Xnum Ynum onum1 onum2]);
            
            if strcmp(Othermode,'margin')
                if strcmp(Plotwhat,'Lik') && strcmp(Indicator,'Post')
                    % Simply display the marginalized probability
                    toplot = squeeze(sum(sum(toplot,4),3));
                else
                    % Marginalize the plotted function's values
                    prob = permute(ud.post(nb).lik, [Xnum Ynum onum1 onum2]);
                    toplot = sum(sum(toplot.*prob,4),3)./sum(sum(prob,4),3);
                    toplot_true = sum(sum(toplot_true.*prob,4),3)./sum(sum(prob,4),3);
                end
                
            else if strcmp(Othermode,'maxlik')
                    [~,num3] = get_param(onum1, ud, nb);
                    [~,num4] = get_param(onum2, ud, nb);
                    
                else   % manual - not robust to errors :)
                    num3 = Other_manual(1);
                    num4 = Other_manual(2);
                end
                % Flexible subarray extraction
                S.type = '()';
                S.subs = {':', ':', num3, num4} ;
                try
                    toplot = squeeze(subsref(toplot, S));
                    toplot_true = squeeze(subsref(toplot_true, S));
                catch
                    msgbox('Index out of bounds', 'Warning', 'warn');
                    return
                end
                % TODO ?? Normalize something ?? Well, maybe not...
            end
            
            % And thus, finally :
            imagesc(Xvals, Yvals, toplot');
            set(gca,'Ydir','normal');
            bounds = get(gca,'CLim');
            if ~isnan(bmin)
                bounds(1) = bmin;
            end
            if ~isnan(bmax)
                bounds(2) = bmax;
            end
            if ~(diff(bounds) > 0)
                msgbox('The required bounds are ill-defined, and ignored.',...
                    'Warning : non-increasing bounds', 'warn') ;
                bounds = get(gca,'CLim');
            end
            caxis(bounds);
            colorbar;
            set(gca,'fontsize',20);
            xlabel(Xstr, 'fontsize', 20);
            ylabel(Ystr, 'fontsize', 20);
            
            % Draw the pred/true intersection curve
            % Convention : X_intersec = f(Y)
            if strcmp(Plotwhat,'Pred') && ud.showPredTrueIntersec ;
                nY = length(Yvals);
                X_intersec = zeros(nY,1);
                for yid = 1:nY
                    tpd = toplot(:,yid) - toplot_true(:,yid);
                    % look for first change of sign wrt xid = 1
                    Xi = find( xor( tpd(1)<0, tpd<0 ) ,1,'first');
                    if Xi > 1
                        X_intersec(yid) = interp1(...
                            tpd(Xi-1:Xi), Xvals(Xi-1:Xi), 0, 'linear');
                    elseif isempty(Xi)
                        X_intersec(yid) = Inf;
                    else
                        X_intersec(yid) = Xvals(1);
                    end
                    
                    % little line for nicer looks :)
                    %if yid>1
                    %    X_intersec(yid) = min(X_intersec(yid-1), X_intersec(yid));
                    %end
                end
                % Thus, the plot :
                hold on
                levelInter = bounds(2)+1;           % nicer from the top
                plot3(X_intersec, Yvals, levelInter*ones(1,nY), 'LineWidth', 8, 'Color', 'red');
                view(2)
                hold off
            end
            
            % Update handles structure (important!)
            guidata(hObject, h);
            
            
            %% %%%%%%%%%%%%%%%%%%%%%%%%%%%%%%%%%%%%%%%%%%%%%%%%%%%%%%%%%
            
            
            % Subfunction : get relevant params
            function [vals, star] = get_param(num, ud, nb)
                switch num
                    case 1 % K
                        vals = ud.mp.K_vals ;
                        star = ud.star(nb).K ;
                    case 2 % sigd
                        vals = ud.mp.sigd_vals;
                        star = ud.star(nb).sigd ;
                    case 3 % w
                        vals = ud.mp.w_vals;
                        star = ud.star(nb).w;
                    case 4 % tR
                        vals = ud.mp.tR_vals;
                        star = ud.star(nb).tR;
                end
                
                
                
%%%%%%%%%%%%%%%%%%%%%%%%%%%%%%%%%%%%%%%%%%%%%%%%%%%%%%%%%%%%%
%%
%%  [III]  Predefined callback functions from the GUI
%%         Now useless, but GUIDE still wants them, so...
%%
%%%%%%%%%%%%%%%%%%%%%%%%%%%%%%%%%%%%%%%%%%%%%%%%%%%%%%%%%%%%%


% --- Outputs from this function are returned to the command line.
                function varargout = predictions_gui_OutputFcn(hObject, eventdata, handles)
                    % varargout  cell array for returning output args (see VARARGOUT);
                    % hObject    handle to figure
                    % eventdata  reserved - to be defined in a future version of MATLAB
                    % handles    structure with handles and user data (see GUIDATA)
                    
                    % Get default command line output from handles structure
                    varargout{1} = handles.output;
                    
