# Supplementary material for: On the Number of Neurons and Time Scale of Integration Underlying the Formation of Percepts in the Brain
Source: PLoS Comput Biol. 2015 Mar 20;11(3):e1004082. doi: 10.1371/journal.pcbi.1004082 (PMC4368836; doi:10.1371/journal.pcbi.1004082)
Supplement: S1 Compressed file archive — (GZ) [file pcbi.1004082.s002.gz › WohrerMachens14_code/matlab_code/visualization/plotq_gui.m]

function varargout = plotq_gui(varargin)
%PLOTQ_GUI GUI used in function infer_readout_scales.m
% 
% The GUI object is defined in plotq_gui.fig. To edit it :  
%           New > GUI > Open > plotq_gui.fig
% There, you can define :
%       * The GUI's geometry
%       * Every button's tag (= its 'name' within the GUI)
%       * General options (allow multiple instances, allow resizing, etc).
%
% This file defines the GUI's callback function, which inputs data from
% infer_readout_scales.m and redraws the required figure. Usage :
%               fighandle = plotq_gui( {plotq_data} ) ,
% where "plotq_data" is the data struct defined in infer_readout_scales.m.


% NOTE: The architecture of this GUI is a simplified version of predictions_gui.fig/m

% I removed most of the headers/comments generated by GUIDE.
% Create a new GUI to check all these (sometimes useful!) comments
%
% See also: GUIDE, GUIDATA, GUIHANDLES

% %%%%%%%%%%%%%%%%%%%%%%%%%%%%%%%%%%%%%%%%%%%%%%%%%%%%%%%%%%%%


% Begin initialization code - DO NOT EDIT
gui_Singleton = 0;
gui_State = struct('gui_Name',       mfilename, ...
                   'gui_Singleton',  gui_Singleton, ...
                   'gui_OpeningFcn', @plotq_gui_OpeningFcn, ...
                   'gui_OutputFcn',  @plotq_gui_OutputFcn, ...
                   'gui_LayoutFcn',  [] , ...
                   'gui_Callback',   []);
if nargin && ischar(varargin{1})
    gui_State.gui_Callback = str2func(varargin{1});
end

if nargout
    [varargout{1:nargout}] = gui_mainfcn(gui_State, varargin{:});
else
    gui_mainfcn(gui_State, varargin{:});
end
% End initialization code - DO NOT EDIT


%%%%%%%%%%%%%%%%%%%%%%%%%%%%%%%%%%%%%%%%%%%%%%%%%%%%%%%%%%%%%
%%
%%  [I]  Load data / define variables
%%
%%%%%%%%%%%%%%%%%%%%%%%%%%%%%%%%%%%%%%%%%%%%%%%%%%%%%%%%%%%%%

% --- Executes just before plotq_gui is made visible.
function plotq_gui_OpeningFcn(hObject, eventdata, h, varargin)
% This function has no output args, see OutputFcn.
% hObject    handle to figure
% eventdata  reserved - to be defined in a future version of MATLAB
% handles    structure with handles and user data (see GUIDATA)
% varargin   command line arguments to plotq_gui (see VARARGIN)
 
        % Remove semi-column to print all the figure's tags
        h;
        
        % Choose default command line output for predictions_gui
        h.output = hObject;
            
        h.plotq_data = varargin{1}{1};
        % Load all data from infer_readout_scales. Struct with fields :
        % mp         method params
        % axT        time axis
        % q_star     true q regressor
        % q_pred     predicted q regressor (fonction of readout params)
        
        % keep track of names
        h.params = {'K','sigd','w','tR'};
        
        % Set up all callback functions, directly from here
        for hObj= [h.show_panel]
            set(hObj, 'SelectionChangeFcn', @redraw);
        end
        for hObj = [h.edit_K, h.edit_sigd, h.edit_w, h.edit_tR, h.edit_min, h.edit_max]
            set(hObj, 'Callback', @redraw);
        end
        
        % Update handles structure
        guidata(hObject, h);
        % and draw dat sh** !
        redraw(hObject, eventdata);
        

%%%%%%%%%%%%%%%%%%%%%%%%%%%%%%%%%%%%%%%%%%%%%%%%%%%%%%%%%%%%%
%%
%%  [II]  The drawing function
%%
%%%%%%%%%%%%%%%%%%%%%%%%%%%%%%%%%%%%%%%%%%%%%%%%%%%%%%%%%%%%%
        
 
function redraw(hObject, eventdata)


        %% [1] - Recover variables from the GUI
        
        h= guidata(hObject);
        ud = h.plotq_data;      % my user data
        nT = length(ud.axT);
        
        switch get(get(h.show_panel,'SelectedObject'),'Tag')
            
            case 'show_true'
                q_ = ud.q_star ;
                kid = 1;
                sid = 1;
                wid = 1;
                trid = 1;
                
            case 'show_pred'
                q_ = ud.q_pred ;
                kid = str2double( get(h.edit_K, 'String') );
                sid = str2double( get(h.edit_sigd, 'String') );
                wid = str2double( get(h.edit_w, 'String') );
                trid = str2double( get(h.edit_tR, 'String') );
        end
        
        try 
            q2d = reshape(q_(kid, sid, wid, trid, :),[nT nT]);
        catch
            msgbox('Index out of bounds.', 'Warning', 'warn');
            return
        end
        imagesc(ud.axT, ud.axT, q2d);
        colorbar
        set(gca,'Ydir','normal');
        
        % Possibly change bounds
        bounds = get(gca,'CLim');
        bmin = str2double( get(h.edit_min,'String') );
        if ~isnan(bmin)
            bounds(1) = bmin;
        end
        bmax = str2double( get(h.edit_max,'String') );
        if ~isnan(bmax)
            bounds(2) = bmax;
        end
        caxis(bounds);
        
        % Labels, fonts
        xlabel('Choice covariance (time t)', 'fontsize', 18);
        ylabel('Tuning (time u)', 'fontsize', 18);
        set(gca,'fontsize',18);
        set(gca,'LineWidth',3);
        grid on
        
        
%%%%%%%%%%%%%%%%%%%%%%%%%%%%%%%%%%%%%%%%%%%%%%%%%%%%%%%%%%%%%
%%
%%  [III]  Predefined callback functions from the GUI
%%         Now useless, but GUIDE still wants them, so...
%%
%%%%%%%%%%%%%%%%%%%%%%%%%%%%%%%%%%%%%%%%%%%%%%%%%%%%%%%%%%%%%


% --- Outputs from this function are returned to the command line.
function varargout = plotq_gui_OutputFcn(hObject, eventdata, handles)
% varargout  cell array for returning output args (see VARARGOUT);
% hObject    handle to figure
% eventdata  reserved - to be defined in a future version of MATLAB
% handles    structure with handles and user data (see GUIDATA)

% Get default command line output from handles structure
varargout{1} = handles.output;
