# Supplementary material for: On the Number of Neurons and Time Scale of Integration Underlying the Formation of Percepts in the Brain
Source: PLoS Comput Biol. 2015 Mar 20;11(3):e1004082. doi: 10.1371/journal.pcbi.1004082 (PMC4368836; doi:10.1371/journal.pcbi.1004082)
Supplement: S1 Compressed file archive — (GZ) [file pcbi.1004082.s002.gz › WohrerMachens14_code/matlab_code/visualize_statistics.m]

%% visualize_statistics
% Visualize all "individual statistics" for the neurons, as
% saved inside a |statDir| architecture.

%%
function visualize_statistics(baseDir, statDir, Tchar, doExtras)

%% Usage
% *visualize_statistics(baseDir, statDir, Tchar, doExtras)*
%
% * |baseDir| (string) : base directory for the experiment.
% * |statDir| (string) : sub-directory of |baseDir| containing all the
% individual neuron statistics.
% * |Tchar| (float) : characteristic time constant for (Gaussian) smoothing
% of the curves. (Tchar = 0 produces unbiased, but noisy, statistics).
% * |doExtras| (boolean, default |true|) : also plot the PSTHs for the
% neurons, and psychometric curve for the animal. (Strictly
% speaking, these statistics are not a requirement of function
% <compute_predictions.html compute_predictions>.)

%% Remark
% 
% * If |doExtras = true|, this function looks for PSTHs under the name
% |'r_x'|, and for psychometric curves under the name |'psy_x'|, where |x| is
% the number of the  experimental run (the |statDir| architecture is described 
% <compute_predictions.html#statdir here>).


% %%%%%%%%%%%%%%%%%%%%%%%%%%%%%%%%%%%%%%%%%%%%%%%%%%%%%%%%%%%%%%%%%%%%%%%%%%%
% %%%%%%%%%%%%%%%%%%%%%%%%%%%%%%%%%%%%%%%%%%%%%%%%%%%%%%%%%%%%%%%%%%%%%%%%%%%
% %%%%%%%%%%%%%%%%%%%%%%%%%%%%%%%%%%%%%%%%%%%%%%%%%%%%%%%%%%%%%%%%%%%%%%%%%%%


if nargin < 2
baseDir = 'DATA/lif_simulation_1/' ;
statDir = '1_stats/' ;
end

% structure to smooth the temporal data
smoothType = 'Gaussian';    
if nargin < 3
    Tchar = .003;           % Seconds. (Set at 0 to get unbiased mean FR statistics)
end

% Do we also plot PSTHs, as a function of stimulus value ?
% (This implies that they have also been saved in statDir. Note that PSTHs
% are not directly required to apply function compute_predictions.m.)
if nargin < 4
    doExtras = true ;
end

% Which signal covariance?          [only if doExtras == true]
sigcovType = 'stim';                % 'stim' or 'temp+stim'


% %%%%%%%%%%%%%%%%%%%%%%%%%%%% LOAD GENERAL INFO

head = load([baseDir,statDir,'0_header']);

axT = head.axT ;
nT = length(axT);
tprec = 1e-6 ;                                      % roundoff precision (seconds)
Tbin = tprec* round( mean(diff(axT)) /tprec) ;      % time bin (rounded)
Tmin = axT(1) - Tbin ;
nToff = round( Tmin/Tbin );                         % offset (in bins) between time 0 and the beginning of axT (generally negative).

nRuns = head.nRuns ;

if any(diff(head.nN))
    error('Sorry, this function is only implemented for constant nN across all experimental runs.');
end
nN = head.nN(1) ;

nBoot = head.nBoot ;
nTrials = head.nTrials ;

if doExtras
    % Retrieve stimulus information -- it must exist in structure head.expe
    stimVals = head.expe.stimVals ;
    nCond = length(stimVals) ;
    stimUnique = unique(stimVals);
    nStim = length(stimUnique);
end


% %%%%%%%% Load everything
% %%%%%%%%%%%%%%%%%%%%%%%%%%%%%%%%%%%%%

mydisp('Loading data.');

% %%%%%%%% Initializations

nBootg = 1;                                 % required nBoot for 'global' spike count statistics

% Temporal averaging (for spike counts)
tempids = max(1,1-nToff) : nT ;             % all postive times
% tempids = 1 : nT;                          % all times (including negative)

% Temporal smoothing (for temporal versions)
smoother = tempfilter(Tbin, Tchar, smoothType);
smoothbins = smoother.nPre+1 : nT-smoother.nPost;
nTsm = length(smoothbins);

% Spike counts statistics (capital letters indicate temporal averaging)
B = zeros(nN, nRuns, nBootg) ;               % tuning
D = zeros(nN, nRuns, nBootg) ;               % choice covariance
Cmat = zeros(nN, nN, nRuns, nBootg) ;        % noise covariance matrix
if doExtras
    FR = zeros(nStim, nN, nRuns, nBootg);    % mean FR for each neuron/stim
    Smat1 = zeros(nN, nN, nRuns, nBootg);    % signal covariance matrix ('stim' version)
end

% Temporal versions
b_t = zeros(nTsm, nN, nRuns, nBoot) ;               % tuning
d_t = zeros(nTsm, nN, nRuns, nBoot) ;               % choice covariance
if doExtras
    fr_t = zeros(nTsm, nStim, nN, nRuns, nBoot);    % PSTH for each neuron/stim
    Smat2 = zeros(nN, nN, nRuns, nBootg);           % signal covariance matrix ('temp+stim' version) 
end

% Cross-correlogram analysis  (à la Bair et al, J Neurosc 01)
taus = 0:nT-1 ;
pSignif = zeros(nT, nBootg);                       	% Proportion of neural pairs with significative CCG(tau)

% Psychometry
if doExtras
    psy = zeros(nCond, nRuns, nBootg);
end
Z = zeros(nBootg,1);
mu = zeros(nBootg,1);


% %%%%%%%% Fill the arrays

for nb = 1:nBoot
    statmat = matfile([baseDir,statDir,num2str(nb)]) ;
    
    if nb <= nBootg
        Z(nb) = statmat.Z ;
        mu(nb) = statmat.mu ;
    end
    
    for nr = 1:nRuns
        % Load the data for this run + boot
        nsr = num2str( nr );
        
        % Tuning
        b_ = statmat.(['b_',nsr])';                           % (nT,nN)
        b_t(:,:,nr,nb) = smoother.apply(b_, smoothbins) ;     % smoothed
        % Choice cov
        d_ = statmat.(['d_',nsr])';                           % (nT,nN)
        d_t(:,:,nr,nb) = smoother.apply(d_, smoothbins) ;     % smoothed
        
        if nb <= nBootg
            B(:,nr,nb) = mean(b_(tempids,:), 1) ;             % spike counts
            D(:,nr,nb) = mean(d_(tempids,:), 1) ;             % spike counts
            % JPSTH and noise covariance matrix for spike counts
            jpsth = statmat.(['C_',nsr]) ;
            Cmat(:,:,nr,nb) = squeeze(mean(mean( ...
                jpsth(:,tempids,:,tempids) ,2),4));
        end
        
        if doExtras
            % PSTHs and signal covariance
            yo = permute( statmat.(['r_',nsr]), [2 3 1]);     % (nT,nCond,nN)
            r_ = zeros(nT,nStim,nN);
            for ns = 1:nStim
                r_(:,ns,:) = mean(yo(:,stimVals==stimUnique(ns),:), 2);
            end
            if nb <= nBootg
                % Psychometric curve
                psy(:,nr,nb) = statmat.(['psy_',nsr])';
                % FR for spike counts
                R_ = squeeze(mean(r_(tempids,:,:), 1)) ;         % (nStim,nN)
                FR(:,:,nr,nb) = R_ ;
            end
            r_ = smoother.apply(r_, smoothbins);                  % (nTsm,nStim,nN)
            fr_t(:,:,:,nr,nb) = r_ ;
            if nb <= nBootg
                % Signal covariances
                Smat1(:,:,nr,nb) = cov(R_) ;                     % stim
                Smat2(:,:,nr,nb) = cov(reshape(r_, [], nN));     % temp+stim
            end
        end
        
        % Cross-correlogram analysis
        if nb <= nBootg
            jpsth = reshape(permute(jpsth, [1 3 2 4]), nN, nN, nT^2);   % (i, j, {ti, tj})
            CCG = zeros(nT, nN^2);
            for nof = taus
                keep = logical(diag(ones(nT-nof,1), nof));       % ti-tj = tau
                CCG(nof+1,:) = clmn(mean(jpsth(:,:,keep(:)),3)); % Cross-correlogram stored!
            end
            % Auto-correlograms allow to define a significance level on
            % the Cross-correlograms, under the hypothesis H0 that the two
            % neurons are stationary and independent :
            sameNeur = reshape(logical(eye(nN)),1,[]);
            ACG = CCG(:, sameNeur);                             % Auto-correlogram
            % predicted variance of CCG under H0 (see my textbook :p):
            varCCG = zeros(nT, nN^2);
            for nof = taus
                Nt = nT - nof;                                  % number of samples in the computation of CCG(tau)
                weightOff = max(Nt-taus,0)/(Nt^2) ;
                weightOff(2:end) = 2 *weightOff(2:end) ;        % also count negative taus
                % mydisp('Should be equal to 1 :', sum(weightOff(:)));   % Check: OK
                varCCG(nof+1,:) = clmn( ACG' * diag(weightOff) * ACG  ) / nTrials(nr) ;
            end
            if false % debug
                for ii=1:20
                    rndi=randi(10000), plot([CCG(:,rndi),sqrt(varCCG(:,rndi))]);
                end
            end
            nSignif = 3 ;
            pSignif(:,nb) = pSignif(:,nb) + ...
                sum( abs(CCG(:,~sameNeur)) > nSignif*sqrt(varCCG(:,~sameNeur)), 2) ;  % à la Bair et al, J Neurosc 01
        end
    end
end
pSignif = pSignif / ( nRuns*nN*(nN-1) ) ;               % NOT divided by 2 :p


% %%%%%%%% Done. Start plotting
% %%%%%%%%%%%%%%%%%%%%%%%%%%%%%%%%%%%%%

% %%%%%%%%%%%%%%%%%%%%%%%%%%%%%%%%%%%%
% %%%%%%%% [I]  Spike count -based plots
% %%%%%%%%%%%%%%%%%%%%%%%%%%%%%%%%%%%%

mydisp(' ');
mydisp('We start with summary figures, across the full population.')
mydisp(' ');

if doExtras
    % Which sigma?
    if strcmp(sigcovType, 'stim')
        Smat = Smat1;
    else
        Smat = Smat2;
    end
    
    % Psychometry
    figure('Name','Psychometry');
    plot( stimVals, mean(psy(:,:,1),2) , '+', 'LineWidth', 3);
    hold on
    stimrange = stimUnique(end) - stimUnique(1) ;
    % By default, plot 3 stimulus ranges
    axstim = linspace( stimUnique(1)-stimrange, stimUnique(end)+stimrange, 100);
    plot( axstim, normcdf_(axstim, mu(1), Z(1)), '--r', 'LineWidth', 2 );
    
    % Firing rates
    FR1 = FR(:,:,:,1);
    figure('Name','Histogram of (average) firing rates')
    hist(reshape(mean(FR1,1),[],1));
    mydisp('Mean firing rate in the encoding network (Hz): ', mean(FR(:)));
end

% Tuning
figure('Name','Histogram of tunings')
B1 = B(:,:,1);
hist(B1(:));

% Choice Cov
figure('Name','Histogram of choice covariances')
D1 = D(:,:,1);
hist(D1(:));

% Tuning + Choice Cov
figure('Name','Joint distribution of tuning and choice cov');
plot(B1(:),D1(:),'+');
[r,p] = corrcoef(B1(:),D1(:));
mydisp('Correlation coef of tuning and choice cov: ',r(1,2),' , with p-value ',p(1,2));

% Noise / Signal Correlations
ncorr = [];
scorr = [];
for nr = 1:nRuns
    % noise
    Mn = Cmat(:,:,nr,1);
    Mn = Mn./sqrt((diag(Mn)*diag(Mn)'));
    keeppair = triu(ones(nN),1)&~isnan(Mn);% & Mn~=0;  % Why??
    ncorr = [ncorr; Mn(keeppair)];
    % signal
    if doExtras
        Ms = Smat(:,:,nr,1);
        Ms = Ms./sqrt((diag(Ms)*diag(Ms)'));
        scorr = [scorr; Ms(keeppair)];
    end
end
figure('Name','Histogram of noise correlations')
hist(ncorr,30);

% Cross-correlograms, summary statistic (à la Bair et al)
figure('Name','Neural pairs with significant temporal correlation (percentage)')
semilogx(Tbin*(1:nT), pSignif(:,1), 'LineWidth', 8);
set(gca, 'LineWidth', 3, 'FontSize', 24);
grid on
xlabel('correlation time scale (sec)');
ylabel('% neural pairs signif.');

% Signal/Noise distribution
if doExtras
    figure('Name','Histogram of signal correlations')
    hist(scorr,30);
    
    figure('Name','Signal/Noise distribution [raw]');
    plot(scorr,ncorr,'+b');
    
    % %%%%%% Conditional signal/noise distribution
    
    cStep = .05;
    corr_x = -1:cStep:1;
    nCorr = length(corr_x);
    zer = find(corr_x == 0);
    scorr_d = round(scorr/cStep);      % _d=disretized
    ncorr_d = round(ncorr/cStep);
    npairr = length(scorr);
    
    % signal/noise distribution (discretized)
    discLaw = zeros(nCorr,nCorr);
    for p = 1:npairr
        sigc = scorr_d(p);
        noisec = ncorr_d(p);
        if ~isnan(sigc) && ~isnan(noisec)
            discLaw( sigc+zer, noisec+zer) = discLaw(sigc+zer, noisec+zer)+1;
        end
    end
    discLaw=discLaw/sum(discLaw(:)); % normalize to 1
    
    % noise conditioned on signal
    condLaw = zeros(nCorr, nCorr);
    condMean = zeros(nCorr,1);
    condVar = zeros(nCorr,1);
    for c=1:nCorr
        condLaw(c,:) = discLaw(c,:)/sum(discLaw(c,:));
        condMean(c) = sum(condLaw(c,:).*corr_x);
        condVar(c) = sum(condLaw(c,:).*corr_x.^2)-condMean(c)^2;
    end
    
    figure('Name','Signal/Noise, estimated density');
    imagesc(corr_x, corr_x, discLaw');
    set(gca,'YDir','normal');
    colormap bone
    % also plot conditional mean+std in this picture
    hold on
    plot(corr_x, zeros(size(corr_x)),'-w','LineWidth',2);
    plot(zeros(size(corr_x)), corr_x,'-w','LineWidth',2);
    plot(corr_x, condMean, '-r', 'LineWidth',4);
    plot(corr_x, condMean+sqrt(condVar), '--r','LineWidth',4);
    plot(corr_x, condMean-sqrt(condVar), '--r','LineWidth',4);
    
    figure('Name','Noise corr density conditioned on Signal corr');
    imagesc(corr_x, corr_x, condLaw');
    hold on
    set(gca,'YDir','normal');
    plot(corr_x, condMean, '-g', 'LineWidth', 2);
    plot(corr_x, condMean+sqrt(condVar), '-w', 'LineWidth', 1);
    plot(corr_x, condMean-sqrt(condVar), '-w', 'LineWidth', 1);
end


% %%%%%%%%%%%%%%%%%%%%%%%%%%%%%%%%%%%%
% %%%%%%%% [II] Single neuron visualizations
% %%%%%%%%%%%%%%%%%%%%%%%%%%%%%%%%%%%%

mydisp(' ');
input('Press enter to visualize sample statistics for the individual neurons');

mydisp(' ');
mydisp(sprintf(['Ok ! Navigation commands :\n',...
    '''q'' : Quit the function.\n'...
    '''r'' : Switch to the next experimental run.\n'...
    '''r[X]'' : Switch to experimental run nb. X.\n'...
    '''[n1] [n2]'' : Show neurons n1 and n2 (which must exist in the run).\n'...
    'Anything else : Go to next neuron 1 (picking n2 at random)']));
mydisp(' ');

if doExtras
    figlam1 = figure('Name','PSTH, neuron 1');
    figlam2 = figure('Name','PSTH, neuron 2');
end
figgam12 = figure('Name','JPSTH, neurons 1 and 2');
figccgram12 = figure('Name','Cross-correlogram, neurons 1 and 2');
%figccgram11=figure('Name','Auto-correlogram, neuron 1');
figtun12 = figure('Name','Tuning, neurons 1 (blue) and 2 (other)');
figccov12 = figure('Name','Choice covariance, neurons 1 (blue) and 2 (other)');

cmap = colormap(lines) ;

% Prepare temporal stuff for the cross-correlogram :
tauM = .1;                  % maximum plotted offset (in sec)
nTau = ceil(tauM/Tbin);
axCCG = -nTau:nTau ;
% Gaussian smoothing (if required)
smoothgauss = tempfilter() ; %Tbin,.05,'Gaussian');
nwpad = nTau + smoothgauss.nPre ; % add padding region before smoothing
axfull = -nwpad:nwpad ;
[~,keepids] = intersect(axfull, axCCG);

nr = 1;                 % experimental run
n1 = 1;                 % neuron 1
n2 = randperm(nN,1);    % neuron 2
n2str = ' (rand)';      % neuron 2 display string

keepOn = true;
while keepOn
    
    mydisp('Run ',nr);
    mydisp('Neuron 1 = ',n1);
    mydisp('Neuron 2 = ',n2, n2str);
    
    
    % Load JPSTH information
    C12 = zeros(nTsm, nTsm, nBoot);
    CCG = zeros(length(axCCG), nBoot);    % cross-correlogram 12
    for nb = 1:nBoot
        statmat = matfile([baseDir, statDir, num2str(nb)]) ;
        C_ = squeeze(statmat.(['C_',num2str(nr)])(n1,:,n2,:)) ; % (nT,nT)
        % Smooth the JPSTH
        yo = smoother.apply( shiftdim(C_,1), smoothbins);
        C12(:,:,nb) = smoother.apply( shiftdim(yo,1), smoothbins);
        % Build the cross-correlogram
        ccg_ = zeros(length(axfull), 1);
        for tt = 1:length(axfull)
            ccg_(tt) = mean(diag(C_, axfull(tt)));
        end
        CCG(:,nb) = smoothgauss.apply(ccg_, keepids);
    end
    
    % Now, plot everything !
    
    if doExtras
        figure(figlam1)
        lam1 = squeeze(fr_t(:,:,n1,nr,:)); % (nT,nStim,nBoot)
        slam = std(lam1,0,3) ;
        plot(axT(smoothbins),zeros(size(smoothbins)),'k');
        hold on
        for nstm = 1:nStim  % $^&*$#^ new color handling !?
            plot(axT(smoothbins),lam1(:,nstm,1) + slam(:,nstm), 'Color', cmap(nstm,:));
            plot(axT(smoothbins),lam1(:,nstm,1) - slam(:,nstm), 'Color', cmap(nstm,:));
            plot(axT(smoothbins),lam1(:,nstm,1), 'LineWidth', 3, 'Color', cmap(nstm,:));
        end
        hold off
        
        figure(figlam2)
        lam2 = squeeze(fr_t(:,:,n2,nr,:)); % (nT,nStim,nBoot)
        slam = std(lam2,0,3) ;
        plot(axT(smoothbins),zeros(size(smoothbins)),'k');
        hold on
        for nstm = 1:nStim  % $^&*$#^ new color handling !?
            plot(axT(smoothbins),lam2(:,nstm,1) + slam(:,nstm), 'Color', cmap(nstm,:));
            plot(axT(smoothbins),lam2(:,nstm,1) - slam(:,nstm), 'Color', cmap(nstm,:));
            plot(axT(smoothbins),lam2(:,nstm,1), 'LineWidth', 3, 'Color', cmap(nstm,:));
        end
        hold off
    end
    
    figure(figtun12)
    tun1 = squeeze(b_t(:,n1,nr,:)); % (nT,nBoot)
    tun2 = squeeze(b_t(:,n2,nr,:)); % (nT,nBoot)
    plot(axT(smoothbins),zeros(size(smoothbins)),'k');
    hold on
    h1 = plot(axT(smoothbins), [tun1(:,1), tun1(:,1)+std(tun1,0,2), tun1(:,1)-std(tun1,0,2)], 'Color', cmap(1,:));
    h2 = plot(axT(smoothbins), [tun2(:,1), tun2(:,1)+std(tun2,0,2), tun2(:,1)-std(tun2,0,2)], 'Color', cmap(2,:));
    hold off
    set(h1, {'LineWidth'}, {3 1 1}'); 
    set(h2, {'LineWidth'}, {3 1 1}');
    
    figure(figccov12)
    ccov1 = squeeze(d_t(:,n1,nr,:)); % (nT,nBoot)
    ccov2 = squeeze(d_t(:,n2,nr,:)); % (nT,nBoot)
    plot(axT(smoothbins),zeros(size(smoothbins)),'k');
    hold on
    h1 = plot(axT(smoothbins), [ccov1(:,1), ccov1(:,1)+std(ccov1,0,2), ccov1(:,1)-std(ccov1,0,2)], 'Color', cmap(1,:));
    h2 = plot(axT(smoothbins), [ccov2(:,1), ccov2(:,1)+std(ccov2,0,2), ccov2(:,1)-std(ccov2,0,2)], 'Color', cmap(2,:));
    hold off
    set(h1, {'LineWidth'}, {3 1 1}'); 
    set(h2, {'LineWidth'}, {3 1 1}');
    
    figure(figgam12)
    yo = C12(:,:,1);
    yomin = min(yo(:));
    yomax = max(yo(:));
    clim = [min(-10,yomin), max(10,yomax)] ;
    % clim = [-10,10];
    % clim=[yomin yomax];
    imagesc(yo, clim);
    colorbar
    
    figure(figccgram12)
    plot(Tbin*axCCG, zeros(size(axCCG)),'k');
    hold on
    h1 = plot(Tbin*axCCG, [CCG(:,1), CCG(:,1)+std(CCG,0,2), CCG(:,1)-std(CCG,0,2)], 'Color', cmap(1,:));
    hold off
    set(h1, {'LineWidth'}, {3 1 1}');
    
    % %%%%%%%%%%% Done. Read the new user command
    
    comm = input('','s');
    
    if ~isempty(comm) && comm(1) == 'r'     % 'Switch run' command
        if length(comm) == 1
            nr = nr+1;
            n1 = 1;
            n2 = randperm(nN, 1);
            n2str = ' (rand)';
        else
            newr = str2num(comm(2:end));
            if isempty(newr) || length(newr) > 1 || newr > nRuns
                warning('Sorry, wrong command. Keeping the same experimental run.');
            else
                nr = newr ;
                n1 = 1;
                n2 = randperm(nN, 1);
                n2str = ' (rand)';
            end
        end
        
    elseif strcmp(comm,'q') || strcmp(comm,'Q')   % Quit
        mydisp('Received the Quit command. Exiting the visualization.');
        keepOn = false ;
        
    else
        newpair = str2num(comm) ;
        if length(newpair) == 2             % Manual command for neural pair
            new1 = newpair(1);
            new2 = newpair(2);
            if mod(new1,1)==0 && mod(new2,1)==0 && ...
                    new1>0 && new2>0 && new1<=nN && new2<=nN
                n1 = new1 ;
                n2 = new2 ;
                n2str = '';
            else
                warning('Sorry, wrong command. Keeping the same neural pair.');
            end
            
        else                                % Default ('next') behavior
            n1 = n1 + 1;
            n2 = randperm(nN, 1);
            n2str = ' (rand)';
            if n1 > nN
                nr = nr+1 ;                 % Switch to next run
                n1 = 1 ;
            end
        end
    end
    
    % Check the run number
    if nr > nRuns
        mydisp('All runs have been parsed. Exiting the visualization.');
        keepOn = false ;
    end
end

end
